# Supplementary material for: Activated sludge bacterial communities of typical wastewater treatment plants: distinct genera identification and metabolic potential differential analysis
Source: AMB Express. 2018 Nov 14;8:184. doi: 10.1186/s13568-018-0714-0 (PMC6236004; doi:10.1186/s13568-018-0714-0)
Supplement: Supplementary file 1 — Additional file 1. The relative abundance of microbial communities at the phyla level. [file 13568_2018_714_MOESM1_ESM.xls]

## Sheet: sheet 1
# Constructed from biom file
#OTU ID	QG(Ano)	QG(Ana)	QG(O)	SX (A)	SX (O)	SX-II(OD)	SX-III(OD)	SY(A)	SY(O)
Unassigned;Other	0.0427647	0.0454258	0.0435621	0.0775851	0.0656144	0.0541706	0.0527212	0.0399091	0.05496
k__Bacteria;p__	0	0	0	8.31566e-05	8.55469e-05	0	0	0	0
k__Bacteria;p__Acidobacteria	0.0590073	0.151088	0.111083	0.0179203	0.0557338	0.0232799	0.348183	0.292086	0.317515
k__Bacteria;p__Actinobacteria	0.0684916	0.0427165	0.0439355	0.0117667	0.0182215	0.00822337	0.007344	0.0145399	0.0178527
k__Bacteria;p__Armatimonadetes	0	0.00018062	0.000124463	0.000207892	0.00149707	0.000801131	0.000437722	0	0
k__Bacteria;p__BRC1	0	0	0	0.000124735	0.00111211	0.000188501	0.00092408	0	4.12303e-05
k__Bacteria;p__Bacteroidetes	0.0446388	0.0873295	0.0731844	0.0247391	0.191753	0.0774034	0.138855	0.0546763	0.00746269
k__Bacteria;p__Chlamydiae	0.000227169	9.03098e-05	0.000186695	0	0	2.35627e-05	0.000145907	0.000530102	0.000206152
k__Bacteria;p__Chlorobi	0.00454339	0.0037027	0.00186695	0.00349258	0.00513281	0.00228558	0.00262633	0.00113593	0.00103076
k__Bacteria;p__Chloroflexi	0.377499	0.266323	0.341092	0.104029	0.0579152	0.0529218	0.0916298	0.0751231	0.0789148
k__Bacteria;p__Cyanobacteria	0.000567924	0.000361239	0.000248927	0.000914723	0.00551777	0.000777568	0.00170225	0.00227187	0.000948297
k__Bacteria;p__Elusimicrobia	0.000113585	0	0	0	0	0	9.72715e-05	0	4.12303e-05
k__Bacteria;p__FBP	0	0	0	0.000665253	0.00179648	7.0688e-05	0.00209134	0	0
k__Bacteria;p__Firmicutes	0.0188551	0.00876005	0.0605514	0.0157998	0.0101801	0.0037229	0.00150771	0.179023	0.00181413
k__Bacteria;p__Fusobacteria	0	9.03098e-05	0	0	0	0	4.86358e-05	0	0
k__Bacteria;p__GN02	0	9.03098e-05	6.22316e-05	0	0	0	0	0	0
k__Bacteria;p__GN04	0.000170377	0.000361239	6.22316e-05	0	0	0	0	0	0
k__Bacteria;p__GOUTA4	0	0	0	0	0	0	0.000145907	0	0
k__Bacteria;p__Gemmatimonadetes	0.00465697	0.0115596	0.00485407	0.000415783	0.00376406	0.00169651	0.00646856	0.0112079	0.0134823
k__Bacteria;p__Lentisphaerae	0	0	0	0	0.000213867	0	0	0	0
k__Bacteria;p__MVP-21	0	0	0	0	0	4.71254e-05	0	0	0
k__Bacteria;p__NKB19	5.67924e-05	0	0	0	0.000213867	2.35627e-05	0.000194543	0	0.000206152
k__Bacteria;p__Nitrospirae	0.026522	0.0305247	0.0319871	0.00282733	0.0112922	0.487488	0.0178493	0.0177963	0.0306754
k__Bacteria;p__OC31	0	0	0	0	0.000299414	0	9.72715e-05	0	0
k__Bacteria;p__OD1	0.000397547	0.000451549	0.000124463	0	0	0	4.86358e-05	0	0
k__Bacteria;p__OP8	0.000283962	0.00018062	0.000995706	4.15783e-05	4.27734e-05	0	0	0	0
k__Bacteria;p__OP9	0	0	0	8.31566e-05	0.000213867	0	4.86358e-05	0	0
k__Bacteria;p__Planctomycetes	0.00238528	0.00397363	0.00597424	0.00378363	0.0117199	0.000471254	0.00126453	0.00189322	0.000494764
k__Bacteria;p__Proteobacteria	0.310597	0.275084	0.214761	0.585464	0.464733	0.192955	0.181314	0.123135	0.179723
k__Bacteria;p__SBR1093	0.00153339	0.00234805	0.0011824	0.037171	0.0407203	0.077639	0.0928943	0.119652	0.210976
k__Bacteria;p__SR1	0.000227169	0.000270929	0.000186695	0	0	0	0	0	0
k__Bacteria;p__Spirochaetes	0.000227169	0.000361239	6.22316e-05	0.00195418	0.00175371	2.35627e-05	0	7.57289e-05	0.000164921
k__Bacteria;p__Synergistetes	0.00477056	0.00325115	0.010206	0.0564218	0.00979512	0.000400566	0.000534993	0.000302916	0.000164921
k__Bacteria;p__TM6	0.000340754	0.000451549	0.000186695	0.000166313	0.00012832	0.000282752	0.000534993	0.000227187	0.000371073
k__Bacteria;p__TM7	0.022433	0.0521087	0.0448068	0.000789988	0.0124043	0.0128417	0.0339478	0.00295343	0.00296858
k__Bacteria;p__Thermi	0.000340754	0.00135465	0.00037339	0.000332627	0.000598828	0.00190858	0.00165362	0.0610375	0.0789148
k__Bacteria;p__Verrucomicrobia	0.000738301	0.000451549	0.000622316	0.00157998	0.0020959	2.35627e-05	0	0.000530102	8.24606e-05
k__Bacteria;p__WPS-2	0.00528169	0.00722478	0.00634763	0.00120577	0.0100945	0.000141376	0.00102135	0	0.000206152
k__Bacteria;p__WS2	0.000227169	0	0	0	0	0	0	0	0
k__Bacteria;p__WS3	0.0014766	0.00379301	0.00105794	0.0503929	0.0153557	0.000164939	0.013618	0.00174176	0.000783376
k__Bacteria;p__WS6	0.000624716	9.03098e-05	0.000311158	4.15783e-05	0	2.35627e-05	4.86358e-05	0.000151458	0
