# Supplementary material for: Activated sludge bacterial communities of typical wastewater treatment plants: distinct genera identification and metabolic potential differential analysis
Source: AMB Express. 2018 Nov 14;8:184. doi: 10.1186/s13568-018-0714-0 (PMC6236004; doi:10.1186/s13568-018-0714-0)
Supplement: Supplementary file 2 — Additional file 2. The relative abundance of microbial communities at the genus level. [file 13568_2018_714_MOESM2_ESM.xls]

## Sheet: sheet1
#OTU ID	QG(Ano)	QG(Ana)	QG(O)	SX (A)	SX (O)	SX-II(OD)	SX-III(OD)	SY(A)	SY(O)
k__Bacteria;p__Nitrospirae;c__Nitrospira;o__Nitrospirales;f__Nitrospiraceae;g__Nitrospira	0.026522	0.0305247	0.0319248	0.00170471	0.00432012	0.486758	0.017363	0.000151458	0.000247382
k__Bacteria;p__SBR1093;c__VHS-B5-50;o__;f__;g__	0.00153339	0.00234805	0.0011824	0.037171	0.0407203	0.077639	0.0928943	0.119652	0.210976
k__Bacteria;p__Bacteroidetes;c__Sphingobacteriia;o__Sphingobacteriales;f__;g__	0.0144253	0.0167976	0.00715664	0.00598728	0.116771	0.0612158	0.0966879	0.000227187	0.000288612
Unassigned;Other;Other;Other;Other;Other	0.0427647	0.0454258	0.0435621	0.0775851	0.0656144	0.0541706	0.0527212	0.0399091	0.05496
k__Bacteria;p__Proteobacteria;c__Betaproteobacteria;o__Burkholderiales;f__Comamonadaceae;g__	0.030895	0.035853	0.0275686	0.128477	0.118568	0.0486098	0.0461553	0.0229459	0.0317886
k__Bacteria;p__Chloroflexi;c__Thermomicrobia;o__AKYG1722;f__;g__	0.0935938	0.0027996	0.0176738	0.0847366	0.0352025	0.0229265	0.0106512	0.0244604	0.0324483
k__Bacteria;p__Proteobacteria;c__Betaproteobacteria;o__ASSO-13;f__;g__	0.000511131	0.000270929	0.000311158	0.0228265	0.011335	0.0200047	0.00418268	0.00128739	0.000865837
k__Bacteria;p__Proteobacteria;c__Alphaproteobacteria;o__Rhizobiales;f__Hyphomicrobiaceae;g__Hyphomicrobium	0.0129487	0.0055089	0.00709441	0.00357573	0.0125326	0.0174599	0.0130344	0.0057554	0.00738023
k__Bacteria;p__TM7;c__TM7-1;o__;f__;g__	0.0170377	0.0362142	0.0309291	0.000665253	0.0121904	0.0122762	0.0329264	0.00121166	0.00115445
k__Bacteria;p__Acidobacteria;c__Chloracidobacteria;o__RB41;f__Ellin6075;g__	0.0322581	0.0886842	0.0633518	0.00686042	0.0215578	0.0100377	0.299985	0.274744	0.302218
k__Bacteria;p__Proteobacteria;c__Alphaproteobacteria;o__Rhizobiales;f__;g__	0.0131758	0.00957283	0.00977037	0.00453204	0.00859746	0.00843544	0.00481494	0.00348353	0.00511256
k__Bacteria;p__Chloroflexi;c__TK17;o__mle1-48;f__;g__	0.0226034	0.031789	0.0324849	0.000873145	0.00731426	0.00775212	0.0312728	0.00704279	0.00630824
k__Bacteria;p__Bacteroidetes;c__Saprospirae;o__Saprospirales;f__Saprospiraceae;g__	0.0151636	0.0474126	0.0229635	0.00199576	0.057958	0.00775212	0.0348232	0.00257478	0.00342212
k__Bacteria;p__Proteobacteria;c__Betaproteobacteria;o__Rhodocyclales;f__Rhodocyclaceae;Other	0.00102226	0.000903098	0.000560085	0.00902249	0.00171094	0.00584354	0.000194543	0.000302916	0.000742146
k__Bacteria;p__Acidobacteria;c__Acidobacteria-6;o__iii1-15;f__mb2424;g__	0.0110745	0.0258286	0.02203	0.00074841	0.00517558	0.00577286	0.0244152	0.00764862	0.00457656
k__Bacteria;p__Proteobacteria;c__Betaproteobacteria;o__Rhodocyclales;f__Rhodocyclaceae;g__	0.00266924	0.00424456	0.00180472	0.026527	0.00568887	0.00570217	0.00209134	0.000908747	0.00169044
k__Bacteria;p__Proteobacteria;c__Alphaproteobacteria;o__Rhodobacterales;f__Hyphomonadaceae;g__	0.00408905	0.00695385	0.00286265	0.000291048	0.00222422	0.00527804	0.00821944	0.00666414	0.00758638
k__Bacteria;p__Chloroflexi;c__Anaerolineae;o__SBR1031;f__A4b;g__	0.00823489	0.00776664	0.00883689	4.15783e-05	0.000384961	0.00508954	0.0169739	0.0102991	0.0116682
k__Bacteria;p__Proteobacteria;c__Alphaproteobacteria;o__Rhodospirillales;f__Rhodospirillaceae;g__	0.0248751	0.00794726	0.0143133	0.00411625	0.00521836	0.00494816	0.00510676	0.00181749	0.00391688
k__Bacteria;p__Proteobacteria;c__Betaproteobacteria;o__Ellin6067;f__;g__	0.0089164	0.00912129	0.00466737	0.0097709	0.0222422	0.00471254	0.0103594	0.0039379	0.00762761
k__Bacteria;p__Proteobacteria;c__Betaproteobacteria;o__Burkholderiales;f__Comamonadaceae;Other	0.0141413	0.026822	0.0117618	0.00241154	0.0020959	0.00442978	0.0027236	0.0028777	0.00507133
k__Bacteria;p__Chloroflexi;c__TK17;o__;f__;g__	0.000567924	0.00352208	0.00367167	0.00049894	0.00320801	0.00421772	0.00296678	0.0180235	0.0148429
k__Bacteria;p__Proteobacteria;c__Gammaproteobacteria;o__Xanthomonadales;f__Sinobacteraceae;g__	0.00885961	0.0103856	0.00566308	0.0404973	0.0205312	0.00395853	0.00345314	0.00355926	0.00511256
k__Bacteria;p__Acidobacteria;c__Acidobacteria-6;o__iii1-15;f__RB40;g__	0.000624716	0.00243836	0.00130686	0.000623675	0.0157406	0.00393497	0.0170712	0.0068156	0.00688546
k__Bacteria;p__Chloroflexi;c__Anaerolineae;o__Caldilineales;f__Caldilineaceae;g__Caldilinea	0.0816106	0.0474126	0.108345	0.000124735	8.55469e-05	0.00384072	0.0034045	0	0
k__Bacteria;p__Proteobacteria;c__Alphaproteobacteria;o__;f__;g__	0.00323716	0.00316084	0.00211588	8.31566e-05	0.00136875	0.00377003	0.00238315	0.00795153	0.0108848
k__Bacteria;p__Proteobacteria;c__Alphaproteobacteria;o__Rhizobiales;f__Hyphomicrobiaceae;g__	0.00363471	0.00189651	0.00180472	0.00108104	0.00252363	0.00327521	0.00554448	0.00121166	0.00342212
k__Bacteria;p__Proteobacteria;c__Betaproteobacteria;o__Hydrogenophilales;f__Hydrogenophilaceae;g__Thiobacillus	0.000624716	0.000270929	6.22316e-05	0.106316	0.0184353	0.00320452	0.000145907	0.0149186	0.0301806
k__Bacteria;p__Bacteroidetes;c__Saprospirae;o__Saprospirales;f__Chitinophagaceae;g__	0.00590641	0.00957283	0.0096459	4.15783e-05	0.00299414	0.00308671	0.00170225	0.000530102	0.000865837
k__Bacteria;p__Proteobacteria;c__Alphaproteobacteria;o__Rhizobiales;f__Hyphomicrobiaceae;g__Rhodoplanes	0.00136302	0.000270929	0.00037339	0.00178787	0.00218144	0.00306315	0.00384223	0.000151458	0.000618455
k__Bacteria;p__Proteobacteria;c__Betaproteobacteria;o__SC-I-84;f__;g__	0.0126079	0.0186038	0.0115129	0.00157998	0.00329355	0.00299246	0.0080249	0	4.12303e-05
k__Bacteria;p__Proteobacteria;c__Alphaproteobacteria;o__Rhodospirillales;f__Acetobacteraceae;g__	0.00391867	0.00189651	0.00267596	0.0103114	0.0130031	0.00249764	0.00486358	0.00673987	0.00742146
k__Bacteria;p__Bacteroidetes;c__Bacteroidia;o__Bacteroidales;f__Bacteroidaceae;g__Bacteroides	0.000454339	0.000270929	0.00174249	0.000124735	0.000256641	0.00249764	0.000291815	0.00181749	0.000329843
k__Bacteria;p__Actinobacteria;c__Acidimicrobiia;o__Acidimicrobiales;f__C111;g__	0.020786	0.00993407	0.0107038	0.0028689	0.00748535	0.00237983	0.00150771	7.57289e-05	0.000535994
k__Bacteria;p__Proteobacteria;c__Betaproteobacteria;o__Nitrosomonadales;f__Nitrosomonadaceae;g__	0.000227169	0.000270929	0.000124463	0.00299364	0.0107361	0.00226202	0.000486358	0.000605831	0.00111322
k__Bacteria;p__Proteobacteria;c__Alphaproteobacteria;o__Rhodobacterales;f__Rhodobacteraceae;g__	0.00301	0.00568952	0.00547638	0.0059457	0.0126182	0.00202639	0.00248042	0.0010602	0.00131937
k__Bacteria;p__Actinobacteria;c__Acidimicrobiia;o__Acidimicrobiales;f__;g__	0.00868923	0.00857943	0.00945921	0.0049894	0.0061166	0.00197926	0.0027236	0.000454373	0.000535994
k__Bacteria;p__Thermi;c__Deinococci;o__Deinococcales;f__Trueperaceae;g__B-42	0.000227169	0.00108372	0.000186695	0.00024947	0.000299414	0.00190858	0.00165362	0.0609618	0.0789148
k__Bacteria;p__Acidobacteria;c__Acidobacteria-6;o__iii1-15;f__;g__	0.00141981	0.00352208	0.00248927	0.000332627	0.00256641	0.00188501	0.00355041	0.000757289	0.000907067
k__Bacteria;p__Proteobacteria;c__Gammaproteobacteria;o__Legionellales;f__Coxiellaceae;g__Aquicella	0	0	6.22316e-05	8.31566e-05	0.000342187	0.00186145	0.000145907	0	0
k__Bacteria;p__Chlorobi;c__Ignavibacteria;o__Ignavibacteriales;f__Ignavibacteriaceae;g__	0.00181736	0.00144496	0.000809011	0.00320153	0.00376406	0.00183789	0.00150771	0.00113593	0.00103076
k__Bacteria;p__Chloroflexi;c__S085;o__;f__;g__	0.000170377	0.000903098	0.000497853	8.31566e-05	0.000299414	0.00169651	0.00282087	0.00636123	0.00601963
k__Bacteria;p__Proteobacteria;c__Betaproteobacteria;o__Rhodocyclales;f__Rhodocyclaceae;g__Thauera	0.00227169	0.00252867	0.00074678	0.0196665	0.0150135	0.00155514	0.00427995	0.000605831	0.00222644
k__Bacteria;p__Proteobacteria;c__Alphaproteobacteria;o__Rhizobiales;f__Beijerinckiaceae;g__	0.000738301	0.00018062	0.000248927	0	0	0.00155514	9.72715e-05	0	0
k__Bacteria;p__Proteobacteria;c__Deltaproteobacteria;o__Syntrophobacterales;f__Syntrophobacteraceae;g__	0.000624716	0.000812788	0.000622316	0.000291048	0.000342187	0.00153157	0.0013618	0.00227187	0.00280366
k__Bacteria;p__Proteobacteria;c__Betaproteobacteria;o__;f__;g__	0.00880282	0.00487673	0.00584977	0.0374621	0.00735703	0.00148445	0.00184816	0.000151458	0.000453533
k__Bacteria;p__Gemmatimonadetes;c__Gemm-1;o__;f__;g__	0.00403226	0.00903098	0.00360943	0.000374205	0.00252363	0.00141376	0.00539857	0.0100719	0.0124516
k__Bacteria;p__Proteobacteria;c__Betaproteobacteria;Other;Other;Other	0.000227169	0.000812788	0.000560085	0.00636148	0.00205312	0.00141376	0.000437722	0.000227187	0.000123691
k__Bacteria;p__Proteobacteria;c__Betaproteobacteria;o__Burkholderiales;f__Comamonadaceae;g__Comamonas	0.00482735	0.000993407	0.0013691	0.00328469	0.00213867	0.0013902	0.00102135	0.00196895	0.00239136
k__Bacteria;p__Proteobacteria;c__Alphaproteobacteria;o__Rhizobiales;f__Hyphomicrobiaceae;g__Pedomicrobium	0.000908678	0.000270929	0.00037339	0	0	0.0013902	0.000486358	0	0
k__Bacteria;p__Chloroflexi;c__TK10;o__AKYG885;f__Dolo_23;g__	0.000567924	0.00018062	0.000684548	8.31566e-05	0.00153984	0.00136664	0.000389086	0.000378644	0.000412303
k__Bacteria;p__Proteobacteria;c__Gammaproteobacteria;o__Legionellales;f__;g__	0.00096547	0.00108372	0.000684548	0.00108104	0.00534668	0.00136664	0.000437722	0	4.12303e-05
k__Bacteria;p__Chloroflexi;c__Anaerolineae;o__S0208;f__;g__	0.000397547	0.0018062	0.000311158	8.31566e-05	8.55469e-05	0.00131951	0.013083	0	0
k__Bacteria;p__Proteobacteria;c__Alphaproteobacteria;o__Rickettsiales;f__;g__	0.000795093	0.000812788	0.000311158	8.31566e-05	0.000427734	0.00129595	0.000243179	0.000151458	8.24606e-05
k__Bacteria;p__Chloroflexi;c__Anaerolineae;o__Caldilineales;f__Caldilineaceae;g__	0.0195934	0.0119209	0.0214699	0.000956301	0.00384961	0.00129595	0.00228588	7.57289e-05	0.000412303
k__Bacteria;p__Bacteroidetes;c__Flavobacteriia;o__Flavobacteriales;f__Cryomorphaceae;g__	0.00255566	0.0083085	0.00379613	0.000457361	0.00239531	0.00124882	0.00345314	0.00121166	0.00185536
k__Bacteria;p__Proteobacteria;c__Alphaproteobacteria;o__Kiloniellales;f__;g__	0.000454339	0.000632168	0.000186695	0.00103946	0.00299414	0.00122526	0.00311269	0.00068156	0.000494764
k__Bacteria;p__Chloroflexi;c__Gitt-GS-136;o__;f__;g__	0	0	0	4.15783e-05	0	0.00117813	0.0013618	0	4.12303e-05
k__Bacteria;p__Chloroflexi;c__Ellin6529;o__;f__;g__	0.00124943	0.00153527	0.00112017	0.000207892	0.000342187	0.00113101	0.00277224	0.00143885	0.000618455
k__Bacteria;p__Actinobacteria;c__Actinobacteria;o__Actinomycetales;f__Microbacteriaceae;Other	0.000567924	0.00018062	0.000497853	4.15783e-05	0.000299414	0.00110745	0.00111862	0.00545248	0.00836975
k__Bacteria;p__Proteobacteria;c__Betaproteobacteria;o__Rhodocyclales;f__Rhodocyclaceae;g__Dechloromonas	0.016697	0.00596044	0.00317381	0.00241154	0.000427734	0.00103676	4.86358e-05	7.57289e-05	0.000123691
k__Bacteria;p__Proteobacteria;c__Gammaproteobacteria;o__Methylococcales;f__Methylococcaceae;g__Methylocaldum	0.000227169	0	0.000186695	0	0	0.0010132	0.00034045	0	0
k__Bacteria;p__Proteobacteria;c__Alphaproteobacteria;o__Sphingomonadales;f__Sphingomonadaceae;g__Novosphingobium	0.00590641	0.000812788	0.0011824	0.000332627	0.00230977	0.00096607	0.00111862	0.000378644	0.000453533
k__Bacteria;p__Bacteroidetes;c__Cytophagia;o__Cytophagales;f__Cytophagaceae;g__	0.000227169	0.000812788	0.000186695	0.000124735	0.000812695	0.00096607	0.000680901	7.57289e-05	8.24606e-05
k__Bacteria;p__Firmicutes;c__Clostridia;o__Clostridiales;f__Ruminococcaceae;g__Faecalibacterium	0.000397547	0.000361239	0.00105794	0.000415783	0.000171094	0.000918944	0	0	8.24606e-05
k__Bacteria;p__Proteobacteria;c__Alphaproteobacteria;o__Sphingomonadales;f__Sphingomonadaceae;Other	0.00130622	0.000361239	0.000248927	0.00049894	0.00124043	0.000801131	0.00111862	0.000302916	0.000453533
k__Bacteria;p__Cyanobacteria;c__4C0d-2;o__MLE1-12;f__;g__	0.000113585	0.00018062	0.000124463	0.000914723	0.00500449	0.000777568	0.00170225	0.00181749	0.000948297
k__Bacteria;p__Proteobacteria;c__Betaproteobacteria;o__Burkholderiales;f__;g__	0.00107905	0.00361239	0.00186695	0.00469835	0.00141152	0.000754006	0.000243179	0.00181749	0.00267997
k__Bacteria;p__Proteobacteria;c__Alphaproteobacteria;o__Rhodospirillales;f__;g__	0.00198773	0.00117403	0.00161802	0.000831566	0.00278027	0.000754006	0.00199407	0.000151458	0.000123691
k__Bacteria;p__Nitrospirae;c__Nitrospira;o__Nitrospirales;f__Nitrospiraceae;g__	0	0	6.22316e-05	0.00112261	0.00697207	0.000730443	0.000486358	0.0176448	0.030428
k__Bacteria;p__Proteobacteria;c__Gammaproteobacteria;o__Chromatiales;f__;g__	0.000283962	0.000541859	6.22316e-05	0.000207892	0.00226699	0.000730443	0.00126453	0.00189322	0.00342212
k__Bacteria;p__Proteobacteria;c__Alphaproteobacteria;o__Rhizobiales;f__Methylocystaceae;g__	0.0134598	0.00885036	0.00989483	0.00203734	0.00303691	0.000730443	0.000243179	0	0.000164921
k__Bacteria;p__Proteobacteria;c__Betaproteobacteria;o__Burkholderiales;f__Comamonadaceae;g__Alicycliphilus	0.000227169	0.000361239	0.000248927	0.00453204	0.00517558	0.00070688	0.0046204	0.00242332	0.00420549
k__Bacteria;p__Proteobacteria;c__Gammaproteobacteria;o__Xanthomonadales;f__Sinobacteraceae;g__Steroidobacter	0	0	0	0.00128893	0.00252363	0.00070688	0.000243179	0.000227187	0.000371073
k__Bacteria;p__Proteobacteria;c__Betaproteobacteria;o__Burkholderiales;f__Burkholderiaceae;g__Burkholderia	0	0	0	0	4.27734e-05	0.000683318	0	0	0
k__Bacteria;p__Actinobacteria;c__Actinobacteria;o__Actinomycetales;f__;g__	0.00976829	0.00478642	0.00360943	0.000332627	0.000171094	0.000659755	0.000291815	0.000378644	0.000206152
k__Bacteria;p__Actinobacteria;c__Acidimicrobiia;o__Acidimicrobiales;f__AKIW874;g__	0	0	0	0	0	0.000659755	0	0	0
k__Bacteria;p__Proteobacteria;c__Alphaproteobacteria;o__Rhizobiales;f__Bradyrhizobiaceae;g__	0.00726942	0.00388332	0.00304935	0.00544676	0.00560332	0.000636192	0.00126453	0.00416509	0.00478272
k__Bacteria;p__Acidobacteria;c__Solibacteres;o__Solibacterales;f__;g__	0.000624716	0.00171589	0.000560085	0.000124735	0.000299414	0.000636192	9.72715e-05	0.000302916	0.000659685
k__Bacteria;p__Proteobacteria;c__Betaproteobacteria;o__Burkholderiales;f__Comamonadaceae;g__Methylibium	0.000851886	0.00135465	0.000560085	0.000124735	8.55469e-05	0.000636192	0.000243179	0.000227187	0.000164921
k__Bacteria;p__Actinobacteria;c__Actinobacteria;o__Actinomycetales;f__Microbacteriaceae;g__	0	0	0	4.15783e-05	4.27734e-05	0.000589067	0.000583629	0.00355926	0.0040818
k__Bacteria;p__Proteobacteria;c__Alphaproteobacteria;o__Rhizobiales;f__Hyphomicrobiaceae;g__Devosia	0.00198773	0.000903098	0.00155579	0.000124735	0.000171094	0.000541942	0	0	0.000164921
k__Bacteria;p__Proteobacteria;c__Alphaproteobacteria;o__Ellin329;f__;g__	0.000340754	0.000270929	6.22316e-05	0.000332627	0.000812695	0.000518379	0.00248042	0.000530102	0.000618455
k__Bacteria;p__Proteobacteria;c__Betaproteobacteria;o__Burkholderiales;f__Comamonadaceae;g__Hydrogenophaga	0.000908678	0.00144496	0.000809011	0.00320153	0.00213867	0.000518379	0.00034045	0.000151458	0.000618455
k__Bacteria;p__Proteobacteria;c__Alphaproteobacteria;o__Sphingomonadales;f__Sphingomonadaceae;g__Sphingobium	5.67924e-05	0.000361239	6.22316e-05	0.000873145	0.00196758	0.000494816	0.00160498	0.0010602	0.00144306
k__Bacteria;p__Proteobacteria;c__Alphaproteobacteria;o__Caulobacterales;f__Caulobacteraceae;g__	0.00227169	0.000541859	0.000622316	0.000207892	0.000898242	0.000471254	0.000583629	0.000833018	0.00156675
k__Bacteria;p__Proteobacteria;c__Alphaproteobacteria;o__Sphingomonadales;f__Erythrobacteraceae;g__	0.00096547	9.03098e-05	6.22316e-05	0.000914723	0.00230977	0.000471254	0.000194543	0.000605831	0.00111322
k__Bacteria;p__Planctomycetes;c__Phycisphaerae;o__Phycisphaerales;f__;g__	0.000113585	0.00018062	0	0.00112261	0.000342187	0.000471254	0	0.000378644	0.000123691
k__Bacteria;p__Proteobacteria;c__Alphaproteobacteria;o__Sphingomonadales;f__Sphingomonadaceae;g__	0.00704225	0.00424456	0.00640986	0.00444888	0.00496172	0.000447691	0.00116726	0.00068156	0.00181413
k__Bacteria;p__Chlorobi;c__SJA-28;o__;f__;g__	0.00249886	0.000722478	0.000560085	4.15783e-05	0.000256641	0.000447691	0.000972715	0	0
k__Bacteria;p__Firmicutes;c__Clostridia;o__Clostridiales;f__Lachnospiraceae;g__Lachnospira	0	0.00018062	6.22316e-05	0	0	0.000424128	0	0	0
k__Bacteria;p__Proteobacteria;c__Deltaproteobacteria;o__Myxococcales;f__;g__	0.000681508	0.00559921	0.0011824	4.15783e-05	0.00222422	0.000400566	0.000972715	0.000530102	0.000824606
k__Bacteria;p__Proteobacteria;c__Gammaproteobacteria;o__Legionellales;f__Legionellaceae;g__	0.00119264	0.00018062	0.000124463	8.31566e-05	0.000171094	0.000400566	0.00034045	0.000227187	0.000329843
k__Bacteria;p__Proteobacteria;c__Gammaproteobacteria;o__HOC36;f__;g__	0.0185711	0.0135465	0.0112639	0.00178787	0.0033791	0.000400566	0.000145907	0	0
k__Bacteria;p__Chloroflexi;c__Thermomicrobia;o__JG30-KF-CM45;f__;g__	0.0171513	0.00379301	0.00858796	0.0157166	0.0046623	0.000377003	0.00194543	0.00613404	0.00573101
k__Bacteria;p__Proteobacteria;c__Gammaproteobacteria;o__Xanthomonadales;f__Xanthomonadaceae;g__	0.00204453	0.00288991	0.00130686	0.0518066	0.0402926	0.00035344	0.000680901	0.000151458	8.24606e-05
k__Bacteria;p__Firmicutes;c__Clostridia;o__Clostridiales;f__Lachnospiraceae;g__	0.000397547	0.00018062	0.00124463	0.000166313	0.000513281	0.000329877	9.72715e-05	0.00439228	0.000329843
k__Bacteria;p__Proteobacteria;c__Gammaproteobacteria;o__Legionellales;f__Coxiellaceae;g__	0.00102226	0.00018062	0.000186695	4.15783e-05	0.000384961	0.000329877	0.000243179	0.000151458	0.000371073
k__Bacteria;p__Acidobacteria;c__Sva0725;o__Sva0725;f__;g__	0.00477056	0.0018062	0.00317381	0	0	0.000329877	0.0020427	0	0
k__Bacteria;p__Firmicutes;c__Clostridia;o__Clostridiales;f__Lachnospiraceae;g__Roseburia	0	0	0	0	0	0.000329877	0	0	0.000123691
k__Bacteria;p__Proteobacteria;c__Gammaproteobacteria;o__Legionellales;f__Legionellaceae;g__Tatlockia	0	0	0	0	0	0.000329877	0	0	0
k__Bacteria;p__Proteobacteria;c__Alphaproteobacteria;o__Sphingomonadales;f__Sphingomonadaceae;g__Blastomonas	0.000851886	9.03098e-05	6.22316e-05	4.15783e-05	0.000641601	0.000306315	0.000389086	0	0.000288612
k__Bacteria;p__Proteobacteria;c__Gammaproteobacteria;o__Xanthomonadales;f__Xanthomonadaceae;g__Thermomonas	0.000851886	0.000993407	0.00130686	0.00024947	0.000171094	0.000306315	4.86358e-05	0	0.000206152
k__Bacteria;p__Armatimonadetes;c__Fimbriimonadia;o__Fimbriimonadales;f__;g__	0	0	0	0	0	0.000306315	0	0	0
k__Bacteria;p__Gemmatimonadetes;c__Gemmatimonadetes;o__;f__;g__	0.000624716	0.00216743	0.00124463	0	0.000427734	0.000282752	0.00102135	0.000757289	0.000865837
k__Bacteria;p__Acidobacteria;c__Solibacteres;o__Solibacterales;f__PAUC26f;g__	0	0	0	4.15783e-05	0	0.000282752	0.00034045	0.000530102	0.000659685
k__Bacteria;p__Proteobacteria;c__Alphaproteobacteria;o__Rhizobiales;f__Phyllobacteriaceae;g__Mesorhizobium	0.000511131	0.000632168	0.000560085	0.000291048	0.000598828	0.000282752	0	0.000302916	0.000783376
k__Bacteria;p__TM6;c__SJA-4;o__;f__;g__	0.000227169	0.000270929	0.000124463	4.15783e-05	0.00012832	0.000282752	0.000437722	0.000227187	0.000123691
k__Bacteria;p__TM7;c__;o__;f__;g__	0.00124943	0.00397363	0.00267596	4.15783e-05	0	0.000282752	0.00092408	7.57289e-05	4.12303e-05
k__Bacteria;p__Proteobacteria;c__Betaproteobacteria;o__Burkholderiales;f__Alcaligenaceae;g__Sutterella	0	0	0	0	0	0.000282752	0	0	0
k__Bacteria;p__Firmicutes;c__Clostridia;o__Clostridiales;f__Veillonellaceae;g__Phascolarctobacterium	0.000567924	0.00018062	0.000871243	0.000124735	8.55469e-05	0.000259189	0	0.000227187	4.12303e-05
k__Bacteria;p__Proteobacteria;c__Alphaproteobacteria;o__Rhizobiales;f__Hyphomicrobiaceae;Other	0.000283962	9.03098e-05	0.000186695	4.15783e-05	8.55469e-05	0.000259189	9.72715e-05	0	8.24606e-05
k__Bacteria;p__Armatimonadetes;c__0319-6E2;o__;f__;g__	0	0	0	0.000207892	0.00149707	0.000259189	0.000437722	0	0
k__Bacteria;p__Chloroflexi;c__Chloroflexi;o__Roseiflexales;f__Roseiflexaceae;g__Roseiflexus	0	0	6.22316e-05	0	0	0.000259189	0.000729537	0	0
k__Bacteria;p__Proteobacteria;c__Betaproteobacteria;o__Burkholderiales;f__Alcaligenaceae;g__Pigmentiphaga	0	0	0	0	0.000470508	0.000259189	0.000145907	0	0
k__Bacteria;p__Proteobacteria;c__Gammaproteobacteria;o__Legionellales;Other;Other	0	0	0	0	0	0.000259189	0	0	0
k__Bacteria;p__Proteobacteria;c__TA18;o__PHOS-HD29;f__;g__	0.000170377	9.03098e-05	0.000248927	4.15783e-05	0.00012832	0.000235627	0.00141044	0.000530102	0.000247382
k__Bacteria;p__Proteobacteria;c__Alphaproteobacteria;o__Rhodobacterales;f__Hyphomonadaceae;g__Hyphomonas	0.000170377	0	0	0.000665253	0.00372129	0.000235627	4.86358e-05	0.000378644	0.000453533
k__Bacteria;p__Proteobacteria;c__Alphaproteobacteria;o__Rhodobacterales;f__Rhodobacteraceae;g__Paracoccus	0.0096547	0.00162558	0.00280042	0.00103946	0.00248086	0.000235627	0.000534993	7.57289e-05	0.000164921
k__Bacteria;p__Proteobacteria;c__Gammaproteobacteria;o__Chromatiales;f__Ectothiorhodospiraceae;g__	0.000511131	0.000451549	0.000124463	0	0	0.000235627	0	0	0
k__Bacteria;p__Proteobacteria;c__Gammaproteobacteria;o__Enterobacteriales;f__Enterobacteriaceae;g__	0.000454339	0.000451549	0.00155579	0.00024947	4.27734e-05	0.000235627	0	0	0
k__Bacteria;p__Proteobacteria;c__Betaproteobacteria;o__Burkholderiales;f__Burkholderiaceae;g__	0.000340754	0.000361239	0.000186695	0	4.27734e-05	0.000235627	0.000145907	0	0
k__Bacteria;p__Armatimonadetes;c__Fimbriimonadia;o__Fimbriimonadales;f__Fimbriimonadaceae;g__	0	0.00018062	0.000124463	0	0	0.000235627	0	0	0
k__Bacteria;p__Proteobacteria;c__Gammaproteobacteria;o__Pseudomonadales;f__Pseudomonadaceae;g__Pseudomonas	0.00187415	0.00018062	0.000311158	0.00266101	0.000769922	0.000212064	9.72715e-05	0.000302916	0.000329843
k__Bacteria;p__Firmicutes;c__Bacilli;o__Lactobacillales;f__Streptococcaceae;g__Streptococcus	0.00096547	0.000541859	0.00224034	0.00133051	0.00106934	0.000212064	0.000291815	0.000151458	0
k__Bacteria;p__Proteobacteria;c__Alphaproteobacteria;o__Rhizobiales;f__Phyllobacteriaceae;Other	0.000567924	0.000270929	0.000248927	0.00024947	0.000898242	0.000212064	0.000194543	0.000151458	0.000206152
k__Bacteria;p__Proteobacteria;c__Betaproteobacteria;o__Burkholderiales;Other;Other	5.67924e-05	9.03098e-05	0	8.31566e-05	0	0.000212064	0	7.57289e-05	0.000123691
k__Bacteria;p__Proteobacteria;c__Betaproteobacteria;o__Burkholderiales;f__Comamonadaceae;g__Limnohabitans	0.000624716	0.00207712	0.000995706	0.00108104	0.00119766	0.000212064	0.000534993	0	4.12303e-05
k__Bacteria;p__Proteobacteria;c__Alphaproteobacteria;o__Rhizobiales;Other;Other	0.000567924	0.000270929	6.22316e-05	0.000166313	0.000513281	0.000212064	4.86358e-05	0	0
k__Bacteria;p__Proteobacteria;c__Alphaproteobacteria;o__Rhizobiales;f__Xanthobacteraceae;g__Xanthobacter	0.000454339	0	0.000186695	0.00199576	0.00158262	0.000212064	0.000389086	0	0
k__Bacteria;p__Bacteroidetes;c__Bacteroidia;o__Bacteroidales;f__Prevotellaceae;g__Prevotella	0.000170377	0.000541859	0.00174249	0.00145524	0.00179648	0.000188501	0.000291815	0.0010602	0
k__Bacteria;p__Firmicutes;c__Bacilli;o__Bacillales;f__Bacillaceae;g__Bacillus	0	0	0	0	8.55469e-05	0.000188501	0	7.57289e-05	0
k__Bacteria;p__Bacteroidetes;c__Saprospirae;o__Saprospirales;f__;g__	5.67924e-05	0.000270929	0.00037339	0.000582096	0.00141152	0.000188501	0.000194543	0	0
k__Bacteria;p__BRC1;c__NPL-UPA2;o__;f__;g__	0	0	0	0.000124735	0.00111211	0.000188501	0.00092408	0	4.12303e-05
k__Bacteria;p__Proteobacteria;c__Alphaproteobacteria;o__BD7-3;f__;g__	0	0	0	0.00024947	0.00248086	0.000164939	0.000291815	0.000302916	0.000329843
k__Bacteria;p__Proteobacteria;c__Alphaproteobacteria;o__Rhizobiales;f__Rhizobiaceae;g__	0.000397547	0.000270929	0.000560085	0.000374205	0.00158262	0.000164939	0.00092408	0.000227187	0.000453533
k__Bacteria;p__TM7;c__TM7-3;o__;f__;g__	0.00113585	0.00108372	0.00168025	0	4.27734e-05	0.000164939	0	7.57289e-05	8.24606e-05
k__Bacteria;p__Proteobacteria;c__Alphaproteobacteria;o__Rhizobiales;f__Methylobacteriaceae;g__	0	0	0	0.000374205	0.00012832	0.000164939	0	7.57289e-05	0
k__Bacteria;p__Chloroflexi;c__Anaerolineae;o__H39;f__;g__	0.00176056	0.00406394	0.00323604	0	0	0.000164939	0.000145907	0	0
k__Bacteria;p__Proteobacteria;c__Alphaproteobacteria;o__Rhizobiales;f__Rhizobiaceae;Other	0.000113585	0	0.000186695	0	0.00012832	0.000164939	0.000291815	0	8.24606e-05
k__Bacteria;p__Firmicutes;c__Clostridia;o__Clostridiales;f__Veillonellaceae;g__Veillonella	0.000454339	0.00018062	0.0011824	8.31566e-05	0.00124043	0.000141376	4.86358e-05	0.000378644	4.12303e-05
k__Bacteria;p__Acidobacteria;c__Solibacteres;o__Solibacterales;f__Solibacteraceae;g__Candidatus Solibacter	0	0.00018062	0	0.000582096	0.000171094	0.000141376	0	0.000378644	0.000742146
k__Bacteria;p__Proteobacteria;c__Deltaproteobacteria;o__Bdellovibrionales;f__Bdellovibrionaceae;g__Bdellovibrio	0.000624716	0.000541859	0.000248927	0.000207892	0.00196758	0.000141376	0.000680901	0.000302916	0.000577224
k__Bacteria;p__Synergistetes;c__Synergistia;o__Synergistales;f__Synergistaceae;g__vadinCA02	0.00255566	0.00171589	0.00684548	0.0212049	0.00474785	0.000141376	0.000291815	0.000151458	8.24606e-05
k__Bacteria;p__Synergistetes;c__Synergistia;o__Synergistales;f__Dethiosulfovibrionaceae;g__HA73	0.000227169	0.00018062	0.000124463	0.0300195	0.00444844	0.000141376	0.000145907	0.000151458	4.12303e-05
k__Bacteria;p__Proteobacteria;c__Gammaproteobacteria;o__Alteromonadales;f__Alteromonadaceae;g__HB2-32-21	0.000170377	0	0	0.000540518	0.00136875	0.000141376	0.00034045	0.000151458	0
k__Bacteria;p__Proteobacteria;c__Gammaproteobacteria;o__PYR10d3;f__;g__	0.000113585	0	0	0.00074841	0.00132598	0.000141376	0.000291815	0.000151458	4.12303e-05
k__Bacteria;p__Acidobacteria;c__Solibacteres;o__Solibacterales;f__Solibacteraceae;g__	0	0	0	0.00166313	0.00256641	0.000141376	9.72715e-05	0.000151458	0.000535994
k__Bacteria;p__WPS-2;c__;o__;f__;g__	0.00528169	0.00722478	0.00634763	0.00120577	0.0100945	0.000141376	0.00102135	0	0.000206152
k__Bacteria;p__Proteobacteria;c__Deltaproteobacteria;o__Myxococcales;f__Haliangiaceae;g__	0.00176056	0.00216743	0.000995706	4.15783e-05	0.000684375	0.000141376	0.00213997	0	0
k__Bacteria;p__Proteobacteria;c__Betaproteobacteria;o__Burkholderiales;f__Burkholderiaceae;Other	0.000567924	0.00135465	0.000871243	4.15783e-05	0	0.000141376	0	0	0
k__Bacteria;p__Proteobacteria;c__Betaproteobacteria;o__Rhodocyclales;f__Rhodocyclaceae;g__Methyloversatilis	0	0	0	0.000582096	0.000213867	0.000141376	9.72715e-05	0	0.000164921
k__Bacteria;p__Proteobacteria;c__Deltaproteobacteria;o__Spirobacillales;f__;g__	0	0	0	0	8.55469e-05	0.000141376	0	0	0
k__Bacteria;p__Firmicutes;c__Clostridia;o__Clostridiales;f__Ruminococcaceae;g__	0.000567924	0.000541859	0.00690771	0.000207892	0.000513281	0.000117813	9.72715e-05	0.0359712	0
k__Bacteria;p__Chloroflexi;c__Anaerolineae;o__SBR1031;f__SHA-31;g__	0.00567924	0.000541859	0.000809011	8.31566e-05	0.000427734	0.000117813	0	0.000605831	0.000329843
k__Bacteria;p__Bacteroidetes;c__Bacteroidia;o__Bacteroidales;f__Porphyromonadaceae;g__Parabacteroides	0	0	0.000248927	0	0	0.000117813	0	0.000530102	0
k__Bacteria;p__Actinobacteria;c__Actinobacteria;o__Actinomycetales;f__Corynebacteriaceae;g__Corynebacterium	5.67924e-05	0.00018062	0	0	0.000342187	0.000117813	4.86358e-05	0.000302916	4.12303e-05
k__Bacteria;p__Proteobacteria;c__Gammaproteobacteria;o__Oceanospirillales;f__Halomonadaceae;g__Halomonas	0.000397547	9.03098e-05	0	0.000124735	0.00218144	0.000117813	0	0.000227187	0.000123691
k__Bacteria;p__WS3;c__PRR-12;o__GN03;f__KSB4;g__	0.000283962	0.000270929	6.22316e-05	0.0503929	0.0153557	0.000117813	0.00194543	0.000151458	0.000206152
k__Bacteria;p__Proteobacteria;c__Deltaproteobacteria;o__NB1-j;f__JTB38;g__	0	0.000270929	0	8.31566e-05	0.000342187	0.000117813	0.000194543	7.57289e-05	0.000123691
k__Bacteria;p__TM7;c__TM7-3;o__EW055;f__;g__	0.000567924	0.000451549	0.00074678	8.31566e-05	0	0.000117813	9.72715e-05	0	0
k__Bacteria;p__Actinobacteria;c__Thermoleophilia;o__Solirubrobacterales;f__;g__	0.000170377	9.03098e-05	0.000124463	0.000706831	0.000299414	0.000117813	0.000389086	0	0.000123691
k__Bacteria;p__Proteobacteria;c__Betaproteobacteria;o__Burkholderiales;f__Oxalobacteraceae;g__	0	0.00153527	0.00074678	8.31566e-05	8.55469e-05	0.000117813	4.86358e-05	0	0
k__Bacteria;p__Acidobacteria;c__Acidobacteriia;o__Acidobacteriales;f__Koribacteraceae;g__	0.000170377	9.03098e-05	0.000124463	0	0	9.42507e-05	0.000145907	0.000605831	8.24606e-05
k__Bacteria;p__Proteobacteria;c__Gammaproteobacteria;o__Xanthomonadales;f__Xanthomonadaceae;g__Dokdonella	0.000908678	0.00641199	0.00261373	0.00291048	0.0139441	9.42507e-05	0.000291815	0.000151458	0.000535994
k__Bacteria;p__Proteobacteria;c__Alphaproteobacteria;o__Rhizobiales;f__Methylocystaceae;g__Methylosinus	0.000340754	0.000722478	0.00037339	8.31566e-05	0.000299414	9.42507e-05	9.72715e-05	7.57289e-05	0.000412303
k__Bacteria;p__Proteobacteria;c__Alphaproteobacteria;o__Rhodospirillales;f__Rhodospirillaceae;g__Inquilinus	0	0	0.000248927	0	4.27734e-05	9.42507e-05	0.000243179	7.57289e-05	0
k__Bacteria;p__Proteobacteria;c__Gammaproteobacteria;o__Chromatiales;f__Chromatiaceae;g__Allochromatium	0.00306679	0.000812788	0.000497853	4.15783e-05	0.00012832	9.42507e-05	0	0	0
k__Bacteria;p__Firmicutes;c__Clostridia;o__Clostridiales;f__Mogibacteriaceae;g__Anaerovorax	0.000624716	9.03098e-05	0.000871243	0.00278575	0.000769922	9.42507e-05	0	0	4.12303e-05
k__Bacteria;p__Proteobacteria;c__Deltaproteobacteria;o__;f__;g__	0.000170377	0.000451549	0.000124463	0.000374205	0.00201035	9.42507e-05	0.000583629	0	0.000123691
k__Bacteria;p__Proteobacteria;c__Alphaproteobacteria;o__Sphingomonadales;f__Sphingomonadaceae;g__Sphingopyxis	5.67924e-05	9.03098e-05	0	0	0	9.42507e-05	9.72715e-05	0	0
k__Bacteria;p__Firmicutes;c__Clostridia;o__Clostridiales;f__Lachnospiraceae;g__Blautia	0	9.03098e-05	6.22316e-05	0.000124735	0	9.42507e-05	0	0	0
k__Bacteria;p__Synergistetes;c__Synergistia;o__Synergistales;f__Thermovirgaceae;g__	0	0	0	0.00170471	0	9.42507e-05	9.72715e-05	0	0
k__Bacteria;p__Actinobacteria;c__Actinobacteria;o__Actinomycetales;f__Microbacteriaceae;g__Salinibacterium	0.00124943	0.000270929	0.000248927	0.000207892	0.000171094	7.0688e-05	9.72715e-05	0.000378644	0.000288612
k__Bacteria;p__Proteobacteria;c__TA18;o__CV90;f__;g__	0.000170377	0.000451549	0.000933474	4.15783e-05	0.000299414	7.0688e-05	0.00355041	0.000302916	0.000123691
k__Bacteria;p__Actinobacteria;c__Acidimicrobiia;o__Acidimicrobiales;f__EB1017;g__	0.00550886	0.00577982	0.00367167	0	0	7.0688e-05	0	0	0
k__Bacteria;p__Chloroflexi;c__Anaerolineae;o__;f__;g__	0.00403226	0.0105662	0.0118862	0.00024947	0	7.0688e-05	0	0	0
k__Bacteria;p__Bacteroidetes;c__Flavobacteriia;o__Flavobacteriales;f__Flavobacteriaceae;g__Flavobacterium	0.000397547	0	0	8.31566e-05	0.000299414	7.0688e-05	0	0	8.24606e-05
k__Bacteria;p__Proteobacteria;c__Gammaproteobacteria;o__Methylococcales;f__Methylococcaceae;Other	0.000397547	0.000361239	0.000497853	0	0	7.0688e-05	0	0	0
k__Bacteria;p__Proteobacteria;c__Alphaproteobacteria;o__Rhizobiales;f__Phyllobacteriaceae;g__	0.000170377	9.03098e-05	6.22316e-05	0.000207892	0.000256641	7.0688e-05	0	0	4.12303e-05
k__Bacteria;p__Proteobacteria;c__Betaproteobacteria;o__Burkholderiales;f__Comamonadaceae;g__Hylemonella	0.000170377	0.00018062	0.000186695	8.31566e-05	4.27734e-05	7.0688e-05	4.86358e-05	0	0
k__Bacteria;p__Proteobacteria;c__Alphaproteobacteria;o__Rhizobiales;f__Methylocystaceae;Other	5.67924e-05	0.000270929	0.00037339	0	0	7.0688e-05	0	0	0
k__Bacteria;p__Actinobacteria;c__Thermoleophilia;o__Solirubrobacterales;f__Conexibacteraceae;g__	0	0	0	0	0	7.0688e-05	0	0	0
k__Bacteria;p__FBP;c__;o__;f__;g__	0	0	0	0.000665253	0.00179648	7.0688e-05	0.00209134	0	0
k__Bacteria;p__Firmicutes;c__Bacilli;o__Bacillales;f__Staphylococcaceae;g__Staphylococcus	0	0	0	0	4.27734e-05	7.0688e-05	0	0	0
k__Bacteria;p__Firmicutes;c__Clostridia;o__Clostridiales;f__;g__	0.00255566	0.000722478	0.0130064	0.000291048	0.000855469	4.71254e-05	0.000194543	0.095797	4.12303e-05
k__Bacteria;p__Firmicutes;c__Clostridia;o__Clostridiales;f__Ruminococcaceae;g__Ruminococcus	0.000283962	0.00018062	0.00230257	8.31566e-05	0	4.71254e-05	0	0.00408936	0
k__Bacteria;p__Firmicutes;c__Clostridia;o__Clostridiales;f__Lachnospiraceae;g__Ruminococcus	5.67924e-05	0	0.000684548	4.15783e-05	0.00012832	4.71254e-05	0	0.0039379	0
k__Bacteria;p__Actinobacteria;c__Actinobacteria;o__Actinomycetales;f__Mycobacteriaceae;g__Mycobacterium	0.000851886	0.000541859	0.000124463	0.000291048	0.000213867	4.71254e-05	0	0.00166604	0.00140183
k__Bacteria;p__Proteobacteria;c__Alphaproteobacteria;o__Sphingomonadales;f__Sphingomonadaceae;g__Sphingomonas	0.000681508	0.00018062	0.000124463	4.15783e-05	0.000855469	4.71254e-05	0	0.00143885	0.0023089
k__Bacteria;p__Proteobacteria;c__Gammaproteobacteria;o__Alteromonadales;f__125ds10;g__	0.0037483	0.00641199	0.0035472	0.000332627	0.00012832	4.71254e-05	0.00092408	0.000454373	0.00115445
k__Bacteria;p__Proteobacteria;c__Gammaproteobacteria;o__Thiotrichales;f__Piscirickettsiaceae;g__	0.000397547	0.000541859	0.000186695	8.31566e-05	0.000598828	4.71254e-05	0.000875444	0.000454373	8.24606e-05
k__Bacteria;p__Firmicutes;c__Clostridia;o__Clostridiales;f__Clostridiaceae;Other	0.000340754	9.03098e-05	0.000809011	0.000623675	0.000171094	4.71254e-05	0.000194543	0.000378644	4.12303e-05
k__Bacteria;p__Actinobacteria;c__Actinobacteria;o__Actinomycetales;f__Nocardioidaceae;g__	0.000283962	0	0.000186695	0	0.000213867	4.71254e-05	0	0.000151458	8.24606e-05
k__Bacteria;p__Proteobacteria;c__Alphaproteobacteria;o__Rhizobiales;f__Methylobacteriaceae;g__Methylobacterium	0.000113585	0	0	0.00024947	0	4.71254e-05	0	0.000151458	0
k__Bacteria;p__Proteobacteria;c__Gammaproteobacteria;o__Legionellales;f__Legionellaceae;g__Legionella	5.67924e-05	0	0	0	4.27734e-05	4.71254e-05	0	0.000151458	0.000206152
k__Bacteria;p__Actinobacteria;c__Actinobacteria;o__Actinomycetales;f__Cellulomonadaceae;g__Actinotalea	0	0	6.22316e-05	0	0	4.71254e-05	0	0.000151458	0
k__Bacteria;p__Firmicutes;c__Clostridia;o__Clostridiales;f__Peptostreptococcaceae;g__	0.000567924	0.00018062	0.00460514	0.00024947	8.55469e-05	4.71254e-05	4.86358e-05	7.57289e-05	4.12303e-05
k__Bacteria;p__Chloroflexi;c__Anaerolineae;o__SHA-20;f__;g__	0.0768969	0.109546	0.083826	8.31566e-05	0	4.71254e-05	0.000243179	0	0
k__Bacteria;p__Proteobacteria;c__Gammaproteobacteria;o__Chromatiales;f__Chromatiaceae;g__	0.00181736	0.00171589	0.000995706	0.000332627	0.000299414	4.71254e-05	0	0	0
k__Bacteria;p__Proteobacteria;c__Alphaproteobacteria;o__Sphingomonadales;f__;g__	0.00136302	0.000722478	0.000684548	0	0	4.71254e-05	0	0	0
k__Bacteria;p__Firmicutes;c__Clostridia;o__Clostridiales;f__Christensenellaceae;g__	0.000738301	0.00018062	0.00037339	0.000124735	4.27734e-05	4.71254e-05	0	0	0
k__Bacteria;p__Proteobacteria;c__Alphaproteobacteria;o__Rhodobacterales;f__Rhodobacteraceae;Other	0.000170377	0.000270929	6.22316e-05	8.31566e-05	0.00012832	4.71254e-05	4.86358e-05	0	0
k__Bacteria;p__Firmicutes;c__Clostridia;o__Clostridiales;f__Veillonellaceae;g__Megamonas	0.000113585	9.03098e-05	0.000622316	0	4.27734e-05	4.71254e-05	0	0	0
k__Bacteria;p__Actinobacteria;c__Actinobacteria;o__Actinomycetales;f__Streptomycetaceae;g__Streptomyces	5.67924e-05	0	0.000124463	0	0	4.71254e-05	0	0	0
k__Bacteria;p__MVP-21;c__;o__;f__;g__	0	0	0	0	0	4.71254e-05	0	0	0
k__Bacteria;p__Proteobacteria;c__Betaproteobacteria;o__Burkholderiales;f__Comamonadaceae;g__Diaphorobacter	0	0.000632168	0.00037339	0	0	4.71254e-05	0	0	4.12303e-05
k__Bacteria;p__Proteobacteria;c__Betaproteobacteria;o__Burkholderiales;f__Comamonadaceae;g__Tepidimonas	0	0	0	0.00024947	0.000299414	4.71254e-05	0	0	4.12303e-05
k__Bacteria;p__Proteobacteria;c__Epsilonproteobacteria;o__Campylobacterales;f__Campylobacteraceae;g__Arcobacter	0	0	0.000186695	0.000124735	0.000213867	4.71254e-05	0	0	0
k__Bacteria;p__Proteobacteria;c__Gammaproteobacteria;o__Xanthomonadales;f__Xanthomonadaceae;g__Lysobacter	0	0	0.000186695	0	0	4.71254e-05	0	0	0
k__Bacteria;p__Bacteroidetes;c__Bacteroidia;o__Bacteroidales;f__;g__	0.00346433	0.00234805	0.00280042	0.00187102	0.000941015	2.35627e-05	0	0.00923892	0.000123691
k__Bacteria;p__Firmicutes;c__Bacilli;o__Lactobacillales;f__Streptococcaceae;g__Lactococcus	0.00181736	0	0.00074678	0.000582096	0.000727148	2.35627e-05	4.86358e-05	0.00181749	0.000371073
k__Bacteria;p__Proteobacteria;c__Alphaproteobacteria;o__Caulobacterales;f__Caulobacteraceae;g__Phenylobacterium	0.000227169	0.00018062	0	0.00108104	0.0019248	2.35627e-05	4.86358e-05	0.000984476	0.00111322
k__Bacteria;p__Firmicutes;c__Clostridia;o__Clostridiales;f__Lachnospiraceae;g__Coprococcus	0.000113585	0	0.000809011	0	0	2.35627e-05	0	0.000605831	0
k__Bacteria;p__Actinobacteria;c__Actinobacteria;o__Bifidobacteriales;f__Bifidobacteriaceae;g__Bifidobacterium	0.000624716	0.000541859	0.00149356	0.000166313	8.55469e-05	2.35627e-05	0	0.000378644	0.000123691
k__Bacteria;p__Actinobacteria;c__Actinobacteria;o__Actinomycetales;f__Microbacteriaceae;g__Leucobacter	0.00113585	0.000632168	0.000560085	0.000789988	0.000941015	2.35627e-05	4.86358e-05	0.000302916	0.000453533
k__Bacteria;p__Firmicutes;c__Clostridia;o__Clostridiales;f__Clostridiaceae;g__Proteiniclasticum	0.000397547	0.00018062	0.00174249	0.000166313	0	2.35627e-05	0	0.000151458	8.24606e-05
k__Bacteria;p__Firmicutes;c__Clostridia;o__Clostridiales;f__Clostridiaceae;g__	0.000113585	0.00018062	0.00037339	0.00128893	0.00012832	2.35627e-05	0.000145907	0.000151458	0
k__Bacteria;p__Actinobacteria;c__Acidimicrobiia;o__Acidimicrobiales;f__Iamiaceae;g__Iamia	0	0	0	0.000124735	0	2.35627e-05	0	0.000151458	0.000164921
k__Bacteria;p__Proteobacteria;c__Betaproteobacteria;o__Burkholderiales;f__Alcaligenaceae;g__	0	0.000270929	0.000311158	8.31566e-05	0.000256641	2.35627e-05	0	0.000151458	4.12303e-05
k__Bacteria;p__WS6;c__SC72;o__WCHB1-15;f__;g__	0.000454339	0	0	4.15783e-05	0	2.35627e-05	4.86358e-05	7.57289e-05	0
k__Bacteria;p__Bacteroidetes;c__Flavobacteriia;o__Flavobacteriales;f__Weeksellaceae;g__Cloacibacterium	0.000113585	0	0.00267596	0	4.27734e-05	2.35627e-05	0	7.57289e-05	4.12303e-05
k__Bacteria;p__Actinobacteria;c__Actinobacteria;o__Actinomycetales;f__Microbacteriaceae;g__Yonghaparkia	0	0	0	0	0	2.35627e-05	0	7.57289e-05	4.12303e-05
k__Bacteria;p__Actinobacteria;c__Actinobacteria;o__Actinomycetales;f__Propionibacteriaceae;g__Propionibacterium	0	0	6.22316e-05	0	0.00012832	2.35627e-05	0	7.57289e-05	4.12303e-05
k__Bacteria;p__Chlamydiae;c__Chlamydiia;o__;f__;g__	0	0	0	0	0	2.35627e-05	0	7.57289e-05	0
k__Bacteria;p__Chloroflexi;c__Anaerolineae;o__SJA-15;f__;g__	0.0200477	0.0103856	0.0131931	0	0	2.35627e-05	0	0	0
k__Bacteria;p__Actinobacteria;c__Actinobacteria;o__Actinomycetales;f__Intrasporangiaceae;g__	0.00715584	0.00614106	0.00690771	8.31566e-05	8.55469e-05	2.35627e-05	0	0	0
k__Bacteria;p__Proteobacteria;c__Alphaproteobacteria;o__Rhodobacterales;f__Rhodobacteraceae;g__Rhodobacter	0.00647433	0.00785695	0.00740556	0.00128893	0.00295137	2.35627e-05	9.72715e-05	0	4.12303e-05
k__Bacteria;p__Chloroflexi;c__Anaerolineae;o__Anaerolineales;f__Anaerolinaceae;g__T78	0.00573603	0.000451549	0.000622316	0	0.00012832	2.35627e-05	0	0	0
k__Bacteria;p__Actinobacteria;c__Acidimicrobiia;o__Acidimicrobiales;f__Microthrixaceae;g__	0.0037483	0.00288991	0.00168025	0.000124735	0.000342187	2.35627e-05	0	0	8.24606e-05
k__Bacteria;p__Chloroflexi;c__Anaerolineae;o__GCA004;f__;g__	0.00335075	0.000722478	0.00149356	0	0	2.35627e-05	0	0	0
k__Bacteria;p__Firmicutes;c__Clostridia;o__Clostridiales;f__Mogibacteriaceae;g__	0.00249886	0.000361239	0.00124463	4.15783e-05	0	2.35627e-05	0	0	0
k__Bacteria;p__Synergistetes;c__Synergistia;o__Synergistales;f__Dethiosulfovibrionaceae;g__PD-UASB-13	0.00102226	0.000812788	0.00217811	0.000166313	4.27734e-05	2.35627e-05	0	0	0
k__Bacteria;p__WS3;c__PRR-12;o__Sediment-1;f__PRR-10;g__	0.00102226	0.00343177	0.000871243	0	0	2.35627e-05	0.00106999	0	0
k__Bacteria;p__Firmicutes;c__Clostridia;o__Clostridiales;f__Clostridiaceae;g__Clostridium	0.000511131	0.000632168	0.00155579	0.00074841	0.000513281	2.35627e-05	0.000145907	0	0
k__Bacteria;p__Proteobacteria;c__Deltaproteobacteria;o__Desulfobacterales;f__Desulfobulbaceae;g__Desulfobulbus	0.000454339	0.000361239	0.00168025	0.00270259	0.000855469	2.35627e-05	9.72715e-05	0	4.12303e-05
k__Bacteria;p__Bacteroidetes;c__Bacteroidia;o__Bacteroidales;f__SB-1;g__	0.000283962	0.00018062	0	0.00411625	0.00119766	2.35627e-05	0	0	0.000123691
k__Bacteria;p__Spirochaetes;c__Leptospirae;o__Leptospirales;f__Leptospiraceae;g__Turneriella	0.000227169	9.03098e-05	6.22316e-05	4.15783e-05	0.000427734	2.35627e-05	0	0	4.12303e-05
k__Bacteria;p__Proteobacteria;c__Alphaproteobacteria;o__Rhizobiales;f__Rhizobiaceae;g__Agrobacterium	0.000170377	0	6.22316e-05	0	4.27734e-05	2.35627e-05	0	0	0
k__Bacteria;p__Proteobacteria;c__Gammaproteobacteria;o__Pseudomonadales;f__Moraxellaceae;g__Acinetobacter	0.000170377	9.03098e-05	0.000871243	8.31566e-05	0.000256641	2.35627e-05	4.86358e-05	0	4.12303e-05
k__Bacteria;p__Proteobacteria;c__Gammaproteobacteria;o__Alteromonadales;f__Shewanellaceae;g__Shewanella	0.000113585	0	6.22316e-05	0	0.000299414	2.35627e-05	0	0	0
k__Bacteria;p__WS3;c__PRR-12;o__Sediment-1;f__;g__	0.000113585	9.03098e-05	6.22316e-05	0	0	2.35627e-05	0.000583629	0	0
k__Bacteria;p__Firmicutes;c__Bacilli;o__Bacillales;f__Listeriaceae;g__Brochothrix	5.67924e-05	0	0	8.31566e-05	0.00012832	2.35627e-05	0	0	0
k__Bacteria;p__Firmicutes;c__Clostridia;o__Clostridiales;f__Tissierellaceae;g__Tissierella_Soehngenia	5.67924e-05	0	6.22316e-05	0.00465677	0.000983789	2.35627e-05	0	0	0.000123691
k__Bacteria;p__NKB19;c__;o__;f__;g__	5.67924e-05	0	0	0	8.55469e-05	2.35627e-05	9.72715e-05	0	0
k__Bacteria;p__Proteobacteria;c__Alphaproteobacteria;o__Rhodospirillales;f__Rhodospirillaceae;g__Azospirillum	5.67924e-05	0	0	0	0	2.35627e-05	0.000194543	0	0
k__Bacteria;p__Proteobacteria;c__Betaproteobacteria;o__Burkholderiales;f__Comamonadaceae;g__Ramlibacter	5.67924e-05	0.000270929	0.000124463	0	4.27734e-05	2.35627e-05	9.72715e-05	0	0
k__Bacteria;p__Proteobacteria;c__Deltaproteobacteria;o__Myxococcales;f__0319-6G20;g__	5.67924e-05	0	0	0	0	2.35627e-05	0	0	0
k__Bacteria;p__Proteobacteria;c__Gammaproteobacteria;o__Aeromonadales;f__Aeromonadaceae;g__	5.67924e-05	9.03098e-05	0.000186695	0.000124735	0	2.35627e-05	0	0	0
k__Bacteria;p__Proteobacteria;c__Gammaproteobacteria;o__Pseudomonadales;f__Moraxellaceae;g__	5.67924e-05	0	0	0.00024947	0.000299414	2.35627e-05	0	0	0
k__Bacteria;p__Acidobacteria;c__Holophagae;o__Holophagales;f__Holophagaceae;g__Geothrix	0	0	0	0	0	2.35627e-05	0	0	4.12303e-05
k__Bacteria;p__Actinobacteria;c__Actinobacteria;o__Actinomycetales;f__Pseudonocardiaceae;g__Pseudonocardia	0	0	0	0.000166313	0	2.35627e-05	4.86358e-05	0	4.12303e-05
k__Bacteria;p__Actinobacteria;c__Thermoleophilia;o__Solirubrobacterales;Other;Other	0	0	0	0	0	2.35627e-05	0	0	8.24606e-05
k__Bacteria;p__Firmicutes;c__Bacilli;o__Turicibacterales;f__Turicibacteraceae;g__Turicibacter	0	0	0	4.15783e-05	8.55469e-05	2.35627e-05	0	0	0
k__Bacteria;p__Proteobacteria;c__Alphaproteobacteria;o__Sphingomonadales;f__Erythrobacteraceae;Other	0	0	0	0	0	2.35627e-05	4.86358e-05	0	4.12303e-05
k__Bacteria;p__Proteobacteria;c__Betaproteobacteria;o__Burkholderiales;f__Comamonadaceae;g__Giesbergeria	0	0	6.22316e-05	0	0	2.35627e-05	0	0	0
k__Bacteria;p__Proteobacteria;c__Betaproteobacteria;o__Burkholderiales;f__Oxalobacteraceae;Other	0	0	0	4.15783e-05	0	2.35627e-05	0	0	0
k__Bacteria;p__Proteobacteria;c__Betaproteobacteria;o__Rhodocyclales;f__Rhodocyclaceae;g__Z-35	0	0	0	0.000124735	0	2.35627e-05	0	0	0
k__Bacteria;p__Proteobacteria;c__Deltaproteobacteria;o__Desulfobacterales;f__Desulfobacteraceae;g__Desulfococcus	0	0	0	0.00207892	0.00102656	2.35627e-05	0	0	0
k__Bacteria;p__Proteobacteria;c__Epsilonproteobacteria;o__Campylobacterales;f__Campylobacteraceae;g__Sulfurospirillum	0	0	0	0	0.00012832	2.35627e-05	0	0	0
k__Bacteria;p__Proteobacteria;c__Gammaproteobacteria;o__Enterobacteriales;f__Enterobacteriaceae;g__Klebsiella	0	0	0.000124463	0	0	2.35627e-05	0	0	0
k__Bacteria;p__Verrucomicrobia;c__Pedosphaerae;o__Pedosphaerales;f__auto67_4W;g__	0	0	0	0.000166313	0.000513281	2.35627e-05	0	0	0
k__Bacteria;p__Bacteroidetes;c__Bacteroidia;o__Bacteroidales;f__S24-7;g__	0.000397547	0.00018062	0.0159935	0	0.00132598	0	0	0.0277168	8.24606e-05
k__Bacteria;p__Firmicutes;c__Clostridia;o__Clostridiales;f__Ruminococcaceae;g__Oscillospira	5.67924e-05	0	0.00242703	8.31566e-05	8.55469e-05	0	0	0.0238546	4.12303e-05
k__Bacteria;p__Bacteroidetes;c__Bacteroidia;o__Bacteroidales;f__Rikenellaceae;g__	0	9.03098e-05	0.000622316	0	0	0	0	0.00530102	0
k__Bacteria;p__Firmicutes;c__Bacilli;o__Lactobacillales;f__Lactobacillaceae;g__Lactobacillus	0.000170377	0	0.00398282	8.31566e-05	0.000812695	0	0	0.00242332	8.24606e-05
k__Bacteria;p__Proteobacteria;c__Epsilonproteobacteria;o__Campylobacterales;f__Helicobacteraceae;g__Helicobacter	0	0	0.000311158	0	0	0	0	0.00204468	0
k__Bacteria;p__WS3;c__PRR-12;o__GN03;f__;g__	5.67924e-05	0	6.22316e-05	0	0	0	0	0.00159031	0.000577224
k__Bacteria;p__TM7;c__TM7-3;Other;Other;Other	0.000624716	0.000722478	0.00074678	0	0	0	0	0.00128739	0.00169044
k__Bacteria;p__Firmicutes;c__Clostridia;o__Clostridiales;f__Dehalobacteriaceae;g__Dehalobacterium	5.67924e-05	0	0.000124463	0	0	0	0	0.00128739	0
k__Bacteria;p__Proteobacteria;c__Deltaproteobacteria;o__Desulfovibrionales;f__Desulfovibrionaceae;g__Bilophila	0	0	0.000435621	0	0	0	0	0.00121166	0
k__Bacteria;p__Bacteroidetes;c__Bacteroidia;o__Bacteroidales;f__Paraprevotellaceae;g__Prevotella	0.000113585	0	6.22316e-05	0	0	0	0	0.00113593	0
k__Bacteria;p__Firmicutes;c__Erysipelotrichi;o__Erysipelotrichales;f__Erysipelotrichaceae;g__Allobaculum	0	0	0.00192918	0	0	0	0	0.0010602	0
k__Bacteria;p__Bacteroidetes;c__Bacteroidia;o__Bacteroidales;f__Odoribacteraceae;g__Odoribacter	0	0	0.000311158	0	0	0	0	0.000984476	0
k__Bacteria;p__Actinobacteria;c__Actinobacteria;o__Actinomycetales;f__Nakamurellaceae;g__	0	0	0	0	0	0	0	0.000833018	0.000618455
k__Bacteria;p__Bacteroidetes;c__Bacteroidia;o__Bacteroidales;f__Rikenellaceae;g__AF12	0	0	0.000124463	4.15783e-05	0	0	0	0.000833018	0
k__Bacteria;p__Proteobacteria;c__Epsilonproteobacteria;o__Campylobacterales;f__Helicobacteraceae;g__	0	0	0.000124463	0	0	0	0	0.000757289	0
k__Bacteria;p__Planctomycetes;c__Planctomycetia;o__B97;f__;g__	0.000397547	0.00108372	0.0013691	0.000914723	0.00333633	0	0.00034045	0.00068156	8.24606e-05
k__Bacteria;p__Firmicutes;c__Clostridia;o__Clostridiales;Other;Other	5.67924e-05	0	0.000684548	4.15783e-05	0	0	4.86358e-05	0.000605831	0
k__Bacteria;p__Bacteroidetes;c__Bacteroidia;o__Bacteroidales;f__Rikenellaceae;g__Rikenella	0	0	6.22316e-05	0	0	0	0	0.000605831	0
k__Bacteria;p__Bacteroidetes;c__Bacteroidia;o__Bacteroidales;f__Paraprevotellaceae;g__CF231	0	0	0	0	0	0	0	0.000530102	0
k__Bacteria;p__Proteobacteria;c__Alphaproteobacteria;o__Sphingomonadales;f__Sphingomonadaceae;g__Kaistobacter	0	0	0	0.000415783	0.000769922	0	0	0.000530102	0.000412303
k__Bacteria;p__Planctomycetes;c__OM190;o__agg27;f__;g__	0	9.03098e-05	0.000186695	0	0	0	0	0.000454373	8.24606e-05
k__Bacteria;p__Proteobacteria;c__Deltaproteobacteria;o__Desulfovibrionales;f__Desulfovibrionaceae;g__Desulfovibrio	0	0.00018062	0.000560085	0.00024947	4.27734e-05	0	0	0.000454373	4.12303e-05
k__Bacteria;p__Firmicutes;c__Clostridia;o__Clostridiales;f__Lachnospiraceae;Other	5.67924e-05	0	0	0	0.00012832	0	0	0.000378644	8.24606e-05
k__Bacteria;p__Gemmatimonadetes;c__Gemmatimonadetes;o__KD8-87;f__;g__	0	0.00018062	0	0	0.000812695	0	0	0.000378644	8.24606e-05
k__Bacteria;p__Proteobacteria;c__Gammaproteobacteria;o__Xanthomonadales;f__Xanthomonadaceae;g__Luteibacter	0	0	6.22316e-05	0	0	0	0	0.000378644	0
k__Bacteria;p__Firmicutes;c__Clostridia;o__Clostridiales;f__Peptococcaceae;g__	0.000397547	9.03098e-05	0.00037339	0.000374205	8.55469e-05	0	4.86358e-05	0.000302916	0
k__Bacteria;p__Firmicutes;c__Clostridia;o__Clostridiales;f__Veillonellaceae;g__Megasphaera	5.67924e-05	9.03098e-05	0.000933474	8.31566e-05	0.000213867	0	0	0.000302916	0
k__Bacteria;p__Chlamydiae;c__Chlamydiia;o__Chlamydiales;f__Parachlamydiaceae;Other	0	0	0	0	0	0	0	0.000302916	0.000164921
k__Bacteria;p__Cyanobacteria;c__Chloroplast;o__Streptophyta;f__;g__	0	0	0	0	0.000513281	0	0	0.000302916	0
k__Bacteria;p__Planctomycetes;c__Phycisphaerae;o__Phycisphaerales;f__Phycisphaeraceae;g__	0	0	0	0	0	0	0	0.000302916	8.24606e-05
k__Bacteria;p__TM7;c__TM7-3;o__CW040;f__F16;g__	0	0	0.000124463	0	0	0	0	0.000302916	0
k__Bacteria;p__Verrucomicrobia;c__Verrucomicrobiae;o__Verrucomicrobiales;f__Verrucomicrobiaceae;g__	0.000738301	0.000451549	0.000560085	0	0	0	0	0.000227187	8.24606e-05
k__Bacteria;p__Chloroflexi;c__Anaerolineae;o__SBR1031;f__oc28;g__	0.000227169	0.000361239	0.000684548	0	0	0	0	0.000227187	0
k__Bacteria;p__Firmicutes;c__Clostridia;o__Clostridiales;f__Ruminococcaceae;Other	0	0	0	0	0	0	0	0.000227187	0
k__Bacteria;p__Verrucomicrobia;c__Verrucomicrobiae;o__Verrucomicrobiales;f__Verrucomicrobiaceae;g__Akkermansia	0	0	6.22316e-05	0	0	0	0	0.000227187	0
k__Bacteria;p__Firmicutes;c__Clostridia;o__Clostridiales;f__Veillonellaceae;g__	0.00193094	0.00171589	0.00267596	0.000207892	0	0	0	0.000151458	8.24606e-05
k__Bacteria;p__Chlamydiae;c__Chlamydiia;o__Chlamydiales;f__;g__	0.000113585	9.03098e-05	0.000186695	0	0	0	0.000145907	0.000151458	4.12303e-05
k__Bacteria;p__Cyanobacteria;c__4C0d-2;o__YS2;f__;g__	0.000113585	0	0	0	0	0	0	0.000151458	0
k__Bacteria;p__Proteobacteria;c__Gammaproteobacteria;o__Oceanospirillales;f__Halomonadaceae;g__	0.000113585	9.03098e-05	6.22316e-05	0.00024947	0.000213867	0	4.86358e-05	0.000151458	0.000412303
k__Bacteria;p__Acidobacteria;c__DA052;o__Ellin6513;f__;g__	0	0	0	8.31566e-05	0	0	0	0.000151458	8.24606e-05
k__Bacteria;p__Bacteroidetes;c__Flavobacteriia;o__Flavobacteriales;f__Flavobacteriaceae;g__Muricauda	0	0	0	0	0	0	0	0.000151458	8.24606e-05
k__Bacteria;p__Firmicutes;c__Clostridia;o__Clostridiales;f__Veillonellaceae;g__Anaerovibrio	0	0	0	0	0	0	0	0.000151458	0
k__Bacteria;p__Proteobacteria;c__Alphaproteobacteria;o__RF32;f__;g__	0	0	0	0	0	0	0	0.000151458	0
k__Bacteria;p__Proteobacteria;c__Betaproteobacteria;o__Burkholderiales;f__Comamonadaceae;g__Simplicispira	0	0.000451549	6.22316e-05	0	0	0	0	0.000151458	0.000247382
k__Bacteria;p__Proteobacteria;c__Deltaproteobacteria;o__Desulfovibrionales;f__Desulfovibrionaceae;g__	0	0	0	0.000207892	0.000256641	0	0	0.000151458	0
k__Bacteria;p__Proteobacteria;c__Gammaproteobacteria;o__Aeromonadales;f__Succinivibrionaceae;g__Anaerobiospirillum	0	0	0	0	0	0	0	0.000151458	0
k__Bacteria;p__Actinobacteria;c__Coriobacteriia;o__Coriobacteriales;f__Coriobacteriaceae;g__	0.00102226	0.00018062	0.00037339	0	0	0	0	7.57289e-05	0
k__Bacteria;p__Proteobacteria;c__Alphaproteobacteria;o__Rhizobiales;f__Bradyrhizobiaceae;Other	0.000170377	0	0	8.31566e-05	4.27734e-05	0	4.86358e-05	7.57289e-05	0.000247382
k__Bacteria;p__Thermi;c__Deinococci;o__Thermales;f__Thermaceae;g__Thermus	0.000113585	0	0	8.31566e-05	0.000299414	0	0	7.57289e-05	0
k__Bacteria;p__Proteobacteria;c__Alphaproteobacteria;o__Rhizobiales;f__Hyphomicrobiaceae;g__Parvibaculum	5.67924e-05	0	0	0.00112261	0.00153984	0	0.000145907	7.57289e-05	4.12303e-05
k__Bacteria;p__Actinobacteria;c__Acidimicrobiia;o__Acidimicrobiales;f__ntu14;g__	0	0	0	0.000124735	8.55469e-05	0	0	7.57289e-05	0.000206152
k__Bacteria;p__Bacteroidetes;c__Flavobacteriia;o__Flavobacteriales;f__Cryomorphaceae;g__Fluviicola	0	0	0	0.000124735	8.55469e-05	0	0	7.57289e-05	8.24606e-05
k__Bacteria;p__Chloroflexi;Other;Other;Other;Other	0	0.00018062	0.000248927	0	0	0	0	7.57289e-05	8.24606e-05
k__Bacteria;p__Firmicutes;c__Clostridia;o__Clostridiales;f__Lachnospiraceae;g__Anaerostipes	0	0	6.22316e-05	0	0	0	0	7.57289e-05	0
k__Bacteria;p__Planctomycetes;c__BD7-11;o__;f__;g__	0	0	0	4.15783e-05	0.000598828	0	0	7.57289e-05	0
k__Bacteria;p__Proteobacteria;c__Alphaproteobacteria;Other;Other;Other	0	0	0	4.15783e-05	0	0	0	7.57289e-05	4.12303e-05
k__Bacteria;p__Proteobacteria;c__Betaproteobacteria;o__Rhodocyclales;f__Rhodocyclaceae;g__Sulfuritalea	0	0.000722478	6.22316e-05	0	0.000171094	0	4.86358e-05	7.57289e-05	0
k__Bacteria;p__Proteobacteria;c__Deltaproteobacteria;o__Bdellovibrionales;f__Bacteriovoracaceae;g__	0	0	0	0	0	0	0	7.57289e-05	0
k__Bacteria;p__Proteobacteria;c__Gammaproteobacteria;Other;Other;Other	0	0	0	0	0	0	0	7.57289e-05	0
k__Bacteria;p__Spirochaetes;c__Leptospirae;o__Leptospirales;f__Sediment-4;g__	0	0	0	0.000457361	0.000213867	0	0	7.57289e-05	0.000123691
k__Bacteria;p__Verrucomicrobia;c__Verrucomicrobiae;o__Verrucomicrobiales;f__Verrucomicrobiaceae;g__Prosthecobacter	0	0	0	0	0	0	0	7.57289e-05	0
k__Bacteria;p__WS6;c__B142;o__;f__;g__	0	9.03098e-05	0	0	0	0	0	7.57289e-05	0
k__Bacteria;p__Acidobacteria;c__Acidobacteria-6;o__CCU21;f__;g__	0.00653112	0.0138174	0.0101438	0	0	0	0	0	0
k__Bacteria;p__Chloroflexi;c__Anaerolineae;o__Anaerolineales;f__Anaerolinaceae;g__Longilinea	0.00278283	0.000541859	0.000809011	0	0	0	0	0	0
k__Bacteria;p__Actinobacteria;c__Actinobacteria;o__Actinomycetales;f__Nocardioidaceae;g__Propionicimonas	0.00232849	0.000903098	0.00143133	8.31566e-05	0	0	0	0	0
k__Bacteria;p__Chloroflexi;c__Anaerolineae;o__Anaerolineales;f__Anaerolinaceae;Other	0.00204453	0.000451549	0.000435621	0	0	0	0	0	0
k__Bacteria;p__Chloroflexi;c__Anaerolineae;o__Anaerolineales;f__Anaerolinaceae;g__	0.00193094	0.000270929	0.00074678	0	0	0	0	0	0
k__Bacteria;p__Actinobacteria;c__Actinobacteria;o__Actinomycetales;f__Propionibacteriaceae;g__	0.00181736	0.00018062	0.000809011	4.15783e-05	0.000727148	0	0	0	0
k__Bacteria;p__Chloroflexi;c__Anaerolineae;o__Anaerolineales;f__Anaerolinaceae;g__Anaerolinea	0.00176056	0	0.000124463	0	0	0	0	0	0
k__Bacteria;p__Actinobacteria;c__Actinobacteria;o__Actinomycetales;f__Dietziaceae;g__Dietzia	0.00136302	0.00018062	0.000311158	0	0.00012832	0	0	0	0
k__Bacteria;p__Chloroflexi;c__Anaerolineae;o__envOPS12;f__;g__	0.00119264	0.000451549	0.000560085	0	0	0	0	0	0
k__Bacteria;p__Proteobacteria;c__Deltaproteobacteria;o__Myxococcales;f__Myxococcaceae;g__Anaeromyxobacter	0.00107905	0.00018062	0	0	0	0	0	0	0
k__Bacteria;p__TM7;c__SC3;o__;f__;g__	0.00096547	0.00866974	0.00640986	0	0	0	0	0	0
k__Bacteria;p__Chloroflexi;c__;o__;f__;g__	0.000908678	0.00234805	0.00572531	0	0	0	9.72715e-05	0	0
k__Bacteria;p__Firmicutes;c__Bacilli;o__Lactobacillales;f__Carnobacteriaceae;g__	0.000908678	0.00018062	0.00105794	0.000291048	4.27734e-05	0	9.72715e-05	0	0
k__Bacteria;p__Acidobacteria;c__iii1-8;o__SJA-36;f__;g__	0.000851886	0.00171589	0.00112017	0.00686042	0.00735703	0	0	0	0
k__Bacteria;p__Proteobacteria;c__Alphaproteobacteria;o__Rhizobiales;f__Beijerinckiaceae;Other	0.000851886	9.03098e-05	0.000124463	0	0	0	0	0	0
k__Bacteria;p__Synergistetes;c__Synergistia;o__Synergistales;f__TTA_B6;g__E6	0.000851886	0.000361239	0.000809011	0.00124735	0.000256641	0	0	0	4.12303e-05
k__Bacteria;p__Proteobacteria;c__Betaproteobacteria;o__Burkholderiales;f__Comamonadaceae;g__Rubrivivax	0.000795093	0.000903098	0.000435621	0	0	0	0	0	0
k__Bacteria;p__Actinobacteria;c__OPB41;o__;f__;g__	0.000738301	0	6.22316e-05	4.15783e-05	0	0	0	0	0
k__Bacteria;p__Chloroflexi;c__Anaerolineae;Other;Other;Other	0.000681508	0.00117403	0.000995706	0	0	0	0	0	0
k__Bacteria;p__Chloroflexi;c__Anaerolineae;o__Anaerolineales;f__Anaerolinaceae;g__SHD-231	0.000681508	0	0.000435621	0	0	0	0	0	0
k__Bacteria;p__Planctomycetes;c__OM190;o__CL500-15;f__;g__	0.000681508	0.000451549	0.000311158	0.000831566	0.00538945	0	9.72715e-05	0	0.000123691
k__Bacteria;p__Planctomycetes;c__Planctomycetia;o__Gemmatales;f__Isosphaeraceae;g__	0.000681508	0.000722478	0.00242703	0.000291048	0.000213867	0	0	0	0
k__Bacteria;p__Chloroflexi;c__Anaerolineae;o__pLW-97;f__;g__	0.000567924	0.0027996	0.00143133	0	0	0	0	0	0
k__Bacteria;p__Proteobacteria;c__Deltaproteobacteria;o__Syntrophobacterales;f__Syntrophorhabdaceae;g__	0.000567924	0	0	0	0	0	0	0	0
k__Bacteria;p__Proteobacteria;c__Gammaproteobacteria;o__Methylococcales;f__Crenotrichaceae;g__Crenothrix	0.000567924	0.000361239	0.00143133	0	0	0	0	0	0
k__Bacteria;p__TM7;c__TM7-3;o__Blgi18;f__;g__	0.000567924	0	0.000124463	0	0	0	0	0	0
k__Bacteria;p__Chloroflexi;c__Anaerolineae;o__A31;f__S47;g__	0.000454339	0.00397363	0.0074678	0	0	0	0	0	0
k__Bacteria;p__Proteobacteria;c__Alphaproteobacteria;o__Sphingomonadales;Other;Other	0.000397547	9.03098e-05	0.000248927	0	0	0	0	0	0
k__Bacteria;p__Proteobacteria;c__Betaproteobacteria;o__Rhodocyclales;f__Rhodocyclaceae;g__Zoogloea	0.000397547	0.000903098	0.000809011	0	0	0	0	0	0
k__Bacteria;p__OD1;c__;o__;f__;g__	0.000340754	9.03098e-05	6.22316e-05	0	0	0	0	0	0
k__Bacteria;p__Proteobacteria;c__Betaproteobacteria;o__Thiobacterales;f__;g__	0.000340754	0.000270929	0.000124463	4.15783e-05	0	0	0.000194543	0	0
k__Bacteria;p__Acidobacteria;c__Chloracidobacteria;o__PK29;f__;g__	0.000283962	0.000993407	0.000933474	0	0.000213867	0	0.000291815	0	0
k__Bacteria;p__Bacteroidetes;c__Bacteroidia;o__Bacteroidales;f__Porphyromonadaceae;g__Paludibacter	0.000283962	9.03098e-05	0.00174249	0.000291048	4.27734e-05	0	0	0	0
k__Bacteria;p__OP8;c__;o__;f__;g__	0.000283962	0.00018062	0.000933474	0	0	0	0	0	0
k__Bacteria;p__Acidobacteria;c__Solibacteres;o__Solibacterales;f__Bryobacteraceae;g__	0.000227169	9.03098e-05	0	0	0	0	0	0	0
k__Bacteria;p__Bacteroidetes;c__Saprospirae;o__Saprospirales;f__Saprospiraceae;g__Haliscomenobacter	0.000227169	9.03098e-05	0.000248927	0	0	0	0	0	0
k__Bacteria;p__Chloroflexi;c__Anaerolineae;o__SBR1031;f__;g__	0.000227169	0	0.000248927	0	0	0	9.72715e-05	0	0
k__Bacteria;p__Chloroflexi;c__Anaerolineae;o__WCHB1-50;f__;g__	0.000227169	0.00162558	0.00112017	0	0	0	0	0	0
k__Bacteria;p__Chloroflexi;c__Chloroflexi;o__Roseiflexales;f__;g__	0.000227169	0.000270929	0.000248927	0	0.000299414	0	0	0	0
k__Bacteria;p__Cyanobacteria;c__Chloroplast;o__Stramenopiles;f__;g__	0.000227169	0	0	0	0	0	0	0	0
k__Bacteria;p__Proteobacteria;c__Alphaproteobacteria;o__Rhizobiales;f__Bradyrhizobiaceae;g__Bradyrhizobium	0.000227169	0	0	8.31566e-05	0	0	0	0	0
k__Bacteria;p__Proteobacteria;c__Alphaproteobacteria;o__Rhizobiales;f__Methylocystaceae;g__Methylopila	0.000227169	0	0.000248927	0	0	0	0	0	0
k__Bacteria;p__Proteobacteria;c__Betaproteobacteria;o__Burkholderiales;f__Comamonadaceae;g__Roseateles	0.000227169	9.03098e-05	6.22316e-05	0	0	0	0	0	0
k__Bacteria;p__Proteobacteria;c__Betaproteobacteria;o__Rhodocyclales;f__Rhodocyclaceae;g__Azoarcus	0.000227169	0.000451549	0	0.000166313	0	0	4.86358e-05	0	0
k__Bacteria;p__Proteobacteria;c__Betaproteobacteria;o__Rhodocyclales;f__Rhodocyclaceae;g__Candidatus Accumulibacter	0.000227169	0.000270929	6.22316e-05	0	0	0	0	0	0
k__Bacteria;p__Proteobacteria;c__Betaproteobacteria;o__Rhodocyclales;f__Rhodocyclaceae;g__KD1-23	0.000227169	0.000270929	0	8.31566e-05	0	0	0	0	0
k__Bacteria;p__SR1;c__;o__;f__;g__	0.000227169	0.000270929	0.000186695	0	0	0	0	0	0
k__Bacteria;p__TM7;c__TM7-3;o__I025;f__;g__	0.000227169	0.000270929	0.00037339	0	0.000171094	0	0	0	0
k__Bacteria;p__WS2;c__SHA-109;o__;f__;g__	0.000227169	0	0	0	0	0	0	0	0
k__Bacteria;p__Acidobacteria;c__Chloracidobacteria;o__DS-100;f__;g__	0.000170377	0.010205	0.00584977	0	0	0	0	0	0
k__Bacteria;p__Actinobacteria;c__Actinobacteria;o__Actinomycetales;Other;Other	0.000170377	0	0.000186695	0	0	0	0	0	0
k__Bacteria;p__Bacteroidetes;c__Bacteroidia;o__Bacteroidales;f__Porphyromonadaceae;g__	0.000170377	0	0.000435621	0.000415783	0.000213867	0	0	0	0
k__Bacteria;p__Chlorobi;c__BSV26;o__PK329;f__;g__	0.000170377	0.00018062	0	0	0	0	0	0	0
k__Bacteria;p__Chloroflexi;c__Anaerolineae;o__SBR1031;f__SJA-101;g__	0.000170377	0	0.000186695	0	0	0	0	0	0
k__Bacteria;p__Firmicutes;c__Clostridia;o__Clostridiales;f__Caldicoprobacteraceae;g__Caldicoprobacter	0.000170377	0	0	0	0	0	0	0	0
k__Bacteria;p__Firmicutes;c__Clostridia;o__Clostridiales;f__Tissierellaceae;g__GW-34	0.000170377	9.03098e-05	0.000311158	0	8.55469e-05	0	0	0	0
k__Bacteria;p__GN04;c__GN15;o__;f__;g__	0.000170377	0.000361239	6.22316e-05	0	0	0	0	0	0
k__Bacteria;p__Planctomycetes;c__Planctomycetia;o__Gemmatales;f__Gemmataceae;g__	0.000170377	0.000361239	0.000684548	0.000291048	0.000641601	0	4.86358e-05	0	0
k__Bacteria;p__Proteobacteria;c__Alphaproteobacteria;o__Rhodobacterales;f__Rhodobacteraceae;g__Anaerospora	0.000170377	0	0	8.31566e-05	0.000299414	0	0.000194543	0	0
k__Bacteria;p__Proteobacteria;c__Betaproteobacteria;o__Burkholderiales;f__Comamonadaceae;g__Acidovorax	0.000170377	0.00108372	0.000684548	0	0	0	0	0	0.000247382
k__Bacteria;p__Proteobacteria;c__Deltaproteobacteria;o__Syntrophobacterales;f__Syntrophaceae;g__	0.000170377	0	6.22316e-05	0	0	0	0	0	0
k__Bacteria;p__Proteobacteria;c__Deltaproteobacteria;o__Syntrophobacterales;f__Syntrophobacteraceae;g__Syntrophobacter	0.000170377	0	0	8.31566e-05	0	0	0	0	0
k__Bacteria;p__Proteobacteria;c__Gammaproteobacteria;o__Pseudomonadales;f__Moraxellaceae;g__Enhydrobacter	0.000170377	0	0.000933474	0	4.27734e-05	0	0	0	0
k__Bacteria;p__Actinobacteria;c__Acidimicrobiia;o__Acidimicrobiales;f__Microthrixaceae;g__Candidatus Microthrix	0.000113585	0	0	0	0	0	0	0	0
k__Bacteria;p__Actinobacteria;c__Actinobacteria;o__Actinomycetales;f__Gordoniaceae;g__Gordonia	0.000113585	9.03098e-05	0	0	0	0	4.86358e-05	0	0
k__Bacteria;p__Actinobacteria;c__Actinobacteria;o__Actinomycetales;f__Intrasporangiaceae;Other	0.000113585	0.000270929	0.00037339	0	0	0	0	0	0
k__Bacteria;p__Bacteroidetes;c__Bacteroidia;o__Bacteroidales;f__Marinilabiaceae;g__	0.000113585	0	0	0.0030768	0.000598828	0	0	0	0
k__Bacteria;p__Chlamydiae;c__Chlamydiia;o__Chlamydiales;f__Parachlamydiaceae;g__Candidatus Protochlamydia	0.000113585	0	0	0	0	0	0	0	0
k__Bacteria;p__Cyanobacteria;c__ML635J-21;o__;f__;g__	0.000113585	0.00018062	0.000124463	0	0	0	0	0	0
k__Bacteria;p__Elusimicrobia;c__Elusimicrobia;o__MVP-88;f__;g__	0.000113585	0	0	0	0	0	0	0	0
k__Bacteria;p__Firmicutes;c__Clostridia;o__Clostridiales;f__Veillonellaceae;g__vadinHB04	0.000113585	0.000451549	0.00105794	0	0.00012832	0	0	0	0
k__Bacteria;p__Planctomycetes;c__C6;o__d113;f__;g__	0.000113585	0.000903098	0.000435621	0.00024947	0.00115488	0	0.000778172	0	0
k__Bacteria;p__Planctomycetes;c__Planctomycetia;o__Gemmatales;f__Isosphaeraceae;Other	0.000113585	0	0.000124463	0	0	0	0	0	0
k__Bacteria;p__Proteobacteria;c__Alphaproteobacteria;o__Rhodobacterales;f__Rhodobacteraceae;g__Amaricoccus	0.000113585	0	0	0	0	0	0	0	0
k__Bacteria;p__Proteobacteria;c__Betaproteobacteria;o__Burkholderiales;f__Comamonadaceae;g__Paucibacter	0.000113585	0	0	0	0	0	0	0	0
k__Bacteria;p__Proteobacteria;c__Betaproteobacteria;o__Neisseriales;f__Neisseriaceae;g__	0.000113585	0	0	0	0	0	0	0	0
k__Bacteria;p__Proteobacteria;c__Deltaproteobacteria;o__MIZ46;f__;g__	0.000113585	0	0	0	0	0	0	0	0
k__Bacteria;p__Proteobacteria;c__Deltaproteobacteria;o__Myxococcales;f__Nannocystaceae;g__Nannocystis	0.000113585	0.000270929	0.000311158	0	0	0	0	0	0
k__Bacteria;p__Proteobacteria;c__Gammaproteobacteria;o__Methylococcales;f__;g__	0.000113585	0	0	0	0	0	0	0	0
k__Bacteria;p__Proteobacteria;c__Gammaproteobacteria;o__Xanthomonadales;f__Xanthomonadaceae;g__Stenotrophomonas	0.000113585	9.03098e-05	6.22316e-05	4.15783e-05	0	0	4.86358e-05	0	0
k__Bacteria;p__TM6;c__SBRH58;o__;f__;g__	0.000113585	9.03098e-05	6.22316e-05	0	0	0	0	0	0
k__Bacteria;p__WS6;c__SC72;o__A-2AF;f__;g__	0.000113585	0	6.22316e-05	0	0	0	0	0	0
k__Bacteria;p__Actinobacteria;c__Coriobacteriia;o__Coriobacteriales;f__Coriobacteriaceae;g__Collinsella	5.67924e-05	0	6.22316e-05	0	8.55469e-05	0	0	0	0
k__Bacteria;p__Bacteroidetes;c__Bacteroidia;o__Bacteroidales;f__BA008;g__	5.67924e-05	0	0	0.000665253	0.000342187	0	0	0	0
k__Bacteria;p__Bacteroidetes;c__Saprospirae;o__Saprospirales;f__Chitinophagaceae;g__Niabella	5.67924e-05	0	0.000124463	0	0	0	0	0	0
k__Bacteria;p__Chlorobi;c__OPB56;o__;f__;g__	5.67924e-05	0.00117403	0.000435621	0.000207892	0.00106934	0	0.000145907	0	0
k__Bacteria;p__Chloroflexi;c__Anaerolineae;o__Caldilineales;f__Caldilineaceae;Other	5.67924e-05	9.03098e-05	0.000186695	0	0	0	0	0	0
k__Bacteria;p__Chloroflexi;c__Chloroflexi;o__Chloroflexales;f__Oscillochloridaceae;g__Oscillochloris	5.67924e-05	9.03098e-05	0	0	0	0	0	0	0
k__Bacteria;p__Chloroflexi;c__Thermomicrobia;o__;f__;g__	5.67924e-05	9.03098e-05	0	0	0	0	0.000291815	0	0
k__Bacteria;p__Firmicutes;c__Bacilli;o__Lactobacillales;f__Enterococcaceae;g__Enterococcus	5.67924e-05	0	0	4.15783e-05	0	0	0	0	0
k__Bacteria;p__Firmicutes;c__Bacilli;o__Lactobacillales;f__Leuconostocaceae;g__	5.67924e-05	0	6.22316e-05	0	4.27734e-05	0	0	0	0
k__Bacteria;p__Firmicutes;c__Clostridia;o__Clostridiales;f__Clostridiaceae;g__SMB53	5.67924e-05	0	0	0	4.27734e-05	0	0	0	0
k__Bacteria;p__Firmicutes;c__Clostridia;o__Clostridiales;f__Eubacteriaceae;g__Pseudoramibacter_Eubacterium	5.67924e-05	0	6.22316e-05	0	0	0	0	0	0
k__Bacteria;p__Firmicutes;c__Clostridia;o__Clostridiales;f__Syntrophomonadaceae;g__Syntrophomonas	5.67924e-05	9.03098e-05	6.22316e-05	0	0	0	0	0	0
k__Bacteria;p__Firmicutes;c__Clostridia;o__Clostridiales;f__Tissierellaceae;g__	5.67924e-05	9.03098e-05	0	0	0	0	0	0	0
k__Bacteria;p__Firmicutes;c__Clostridia;o__Clostridiales;f__Tissierellaceae;g__Gallicola	5.67924e-05	9.03098e-05	6.22316e-05	0	0	0	0	0	0
k__Bacteria;p__Firmicutes;c__Clostridia;o__Clostridiales;f__Veillonellaceae;g__Dialister	5.67924e-05	0	0	4.15783e-05	0	0	0	0	0
k__Bacteria;p__Firmicutes;c__Clostridia;o__Clostridiales;f__Veillonellaceae;g__Succiniclasticum	5.67924e-05	0.00018062	0	0.000124735	0	0	0	0	0
k__Bacteria;p__OD1;c__SM2F11;o__;f__;g__	5.67924e-05	0.000361239	6.22316e-05	0	0	0	0	0	0
k__Bacteria;p__Planctomycetes;c__Planctomycetia;o__Gemmatales;f__Isosphaeraceae;g__Isosphaera	5.67924e-05	9.03098e-05	6.22316e-05	0	0	0	0	0	0
k__Bacteria;p__Planctomycetes;c__Planctomycetia;o__Gemmatales;f__Isosphaeraceae;g__Nostocoida	5.67924e-05	9.03098e-05	0.00037339	0	0	0	0	0	0
k__Bacteria;p__Proteobacteria;c__Alphaproteobacteria;o__Caulobacterales;f__Caulobacteraceae;Other	5.67924e-05	0	0	0	8.55469e-05	0	0	0	4.12303e-05
k__Bacteria;p__Proteobacteria;c__Alphaproteobacteria;o__Rhizobiales;f__Methylocystaceae;g__Pleomorphomonas	5.67924e-05	0	0.000248927	0.00024947	0	0	0	0	0
k__Bacteria;p__Proteobacteria;c__Alphaproteobacteria;o__Rhizobiales;f__Rhizobiaceae;g__Shinella	5.67924e-05	0	0	0	4.27734e-05	0	0	0	0
k__Bacteria;p__Proteobacteria;c__Alphaproteobacteria;o__Rickettsiales;f__Rickettsiaceae;g__	5.67924e-05	0	6.22316e-05	0	0	0	0	0	0
k__Bacteria;p__Proteobacteria;c__Betaproteobacteria;o__Burkholderiales;f__Comamonadaceae;g__Thiomonas	5.67924e-05	9.03098e-05	0	0	0	0	0	0	0
k__Bacteria;p__Proteobacteria;c__Betaproteobacteria;o__Rhodocyclales;f__Rhodocyclaceae;g__Dok59	5.67924e-05	0.00334146	0.00205364	0.000166313	4.27734e-05	0	0	0	0
k__Bacteria;p__Proteobacteria;c__Betaproteobacteria;o__Rhodocyclales;f__Rhodocyclaceae;g__Propionivibrio	5.67924e-05	0	0.000186695	0.000415783	8.55469e-05	0	0	0	0
k__Bacteria;p__Proteobacteria;c__Deltaproteobacteria;o__Desulfobacterales;f__Desulfobulbaceae;g__	5.67924e-05	9.03098e-05	0	0.00353416	0.00106934	0	0	0	0
k__Bacteria;p__Proteobacteria;c__Deltaproteobacteria;o__Desulfovibrionales;f__Desulfomicrobiaceae;g__Desulfomicrobium	5.67924e-05	9.03098e-05	0	0.00449046	0.000384961	0	0	0	4.12303e-05
k__Bacteria;p__Proteobacteria;c__Deltaproteobacteria;o__Myxococcales;f__Polyangiaceae;g__	5.67924e-05	0.000270929	6.22316e-05	0	0	0	0	0	0
k__Bacteria;p__Proteobacteria;c__Gammaproteobacteria;o__Thiotrichales;f__Thiotrichaceae;g__Thiothrix	5.67924e-05	0.00018062	0.0011824	0	0	0	0	0	0
k__Bacteria;p__Proteobacteria;c__Gammaproteobacteria;o__Xanthomonadales;f__Xanthomonadaceae;g__Pseudoxanthomonas	5.67924e-05	0.00018062	0.000124463	4.15783e-05	0	0	0	0	0
k__Bacteria;p__Synergistetes;c__Synergistia;o__Synergistales;Other;Other	5.67924e-05	0.00018062	0.000124463	8.31566e-05	0	0	0	0	0
k__Bacteria;p__Synergistetes;c__Synergistia;o__Synergistales;f__Aminiphilaceae;g__Aminiphilus	5.67924e-05	0	0	0.00157998	0.00012832	0	0	0	0
k__Bacteria;p__TM7;c__TM7-3;o__I025;f__Rs-045;g__	5.67924e-05	0	6.22316e-05	0	0	0	0	0	0
k__Bacteria;p__WS6;c__SC72;o__;f__;g__	5.67924e-05	0	0.000248927	0	0	0	0	0	0
k__Bacteria;p__;c__;o__;f__;g__	0	0	0	8.31566e-05	8.55469e-05	0	0	0	0
k__Bacteria;p__Acidobacteria;c__Acidobacteria-6;o__iii1-15;Other;Other	0	0	0	0	0	0	9.72715e-05	0	0
k__Bacteria;p__Acidobacteria;c__Acidobacteriia;o__Acidobacteriales;f__Acidobacteriaceae;g__	0	0	0	0	0	0	4.86358e-05	0	4.12303e-05
k__Bacteria;p__Acidobacteria;c__Holophagae;o__Holophagales;f__Holophagaceae;g__	0	0	0	0	8.55469e-05	0	0	0	0
k__Bacteria;p__Acidobacteria;c__iii1-8;o__DS-18;f__;g__	0	0	0	0	0	0	0	0	8.24606e-05
k__Bacteria;p__Actinobacteria;c__Acidimicrobiia;o__Acidimicrobiales;f__JdFBGBact;g__	0	0	0	0	0	0	9.72715e-05	0	0
k__Bacteria;p__Actinobacteria;c__Actinobacteria;o__Actinomycetales;f__Actinomycetaceae;g__Actinomyces	0	9.03098e-05	0.000186695	0.000124735	0	0	0	0	0
k__Bacteria;p__Actinobacteria;c__Actinobacteria;o__Actinomycetales;f__Actinomycetaceae;g__N09	0	9.03098e-05	0.000124463	0	4.27734e-05	0	0	0	8.24606e-05
k__Bacteria;p__Actinobacteria;c__Actinobacteria;o__Actinomycetales;f__Microbacteriaceae;g__Clavibacter	0	0	0	0	0	0	0	0	4.12303e-05
k__Bacteria;p__Actinobacteria;c__Actinobacteria;o__Actinomycetales;f__Microbacteriaceae;g__Cryocola	0	0	0	0	0	0	0	0	8.24606e-05
k__Bacteria;p__Actinobacteria;c__Actinobacteria;o__Actinomycetales;f__Micrococcaceae;g__Rothia	0	0	0	0.000124735	0	0	0	0	0
k__Bacteria;p__Actinobacteria;c__Actinobacteria;o__Actinomycetales;f__Nocardiaceae;g__Rhodococcus	0	0	0	0.000207892	0.000213867	0	0	0	0.000123691
k__Bacteria;p__Actinobacteria;c__Actinobacteria;o__Actinomycetales;f__Promicromonosporaceae;g__Xylanimicrobium	0	0	0	8.31566e-05	0	0	0	0	0
k__Bacteria;p__Actinobacteria;c__Coriobacteriia;o__Coriobacteriales;f__Coriobacteriaceae;g__Atopobium	0	0	0.000124463	0	0	0	0	0	0
k__Bacteria;p__Actinobacteria;c__MB-A2-108;o__;f__;g__	0	0	0.000124463	0	0	0	0	0	0
k__Bacteria;p__Actinobacteria;c__Thermoleophilia;o__Gaiellales;f__AK1AB1_02E;g__	0	0.00018062	0	0	0	0	0.000145907	0	0
k__Bacteria;p__Actinobacteria;c__Thermoleophilia;o__Gaiellales;f__Gaiellaceae;g__	0	0	0.000124463	0	0	0	9.72715e-05	0	0
k__Bacteria;p__Actinobacteria;c__Thermoleophilia;o__Solirubrobacterales;f__Patulibacteraceae;g__	0	0	0.000124463	0	0	0	0	0	0
k__Bacteria;p__Actinobacteria;c__Thermoleophilia;o__Solirubrobacterales;f__Solirubrobacteraceae;g__	0	0	0	0	0	0	9.72715e-05	0	0
k__Bacteria;p__Bacteroidetes;c__Bacteroidia;o__Bacteroidales;f__GZKB119;g__	0	0	0	0.00245312	0.000898242	0	0	0	0
k__Bacteria;p__Bacteroidetes;c__Bacteroidia;o__Bacteroidales;f__Rikenellaceae;g__Blvii28	0	0	0	0.000706831	0.00012832	0	0	0	0
k__Bacteria;p__Bacteroidetes;c__Cytophagia;o__Cytophagales;f__;g__	0	0	0	0	0.00012832	0	4.86358e-05	0	0
k__Bacteria;p__Bacteroidetes;c__Cytophagia;o__Cytophagales;f__Cytophagaceae;g__Leadbetterella	0	0.000270929	0	0	0	0	0	0	0
k__Bacteria;p__Bacteroidetes;c__Flavobacteriia;o__Flavobacteriales;f__;g__	0	0	0	0	0.00012832	0	0	0	0
k__Bacteria;p__Bacteroidetes;c__Flavobacteriia;o__Flavobacteriales;f__Flavobacteriaceae;g__	0	0	0.000124463	0	0	0	0	0	0
k__Bacteria;p__Bacteroidetes;c__Flavobacteriia;o__Flavobacteriales;f__Weeksellaceae;g__	0	0	0	4.15783e-05	4.27734e-05	0	0	0	0
k__Bacteria;p__Bacteroidetes;c__Flavobacteriia;o__Flavobacteriales;f__Weeksellaceae;g__Chryseobacterium	0	0	0	0	0.000213867	0	0.000680901	0	0
k__Bacteria;p__Bacteroidetes;c__Saprospirae;o__Saprospirales;f__Saprospiraceae;g__Lewinella	0	0	0	0	8.55469e-05	0	0	0	0
k__Bacteria;p__Bacteroidetes;c__VC2_1_Bac22;o__;f__;g__	0	9.03098e-05	0	8.31566e-05	0.000641601	0	0	0	0
k__Bacteria;p__Chlorobi;c__;o__;f__;g__	0	0.00018062	6.22316e-05	0	0	0	0	0	0
k__Bacteria;p__Chlorobi;c__Ignavibacteria;o__Ignavibacteriales;f__Ignavibacteriaceae;g__Ignavibacterium	0	0	0	4.15783e-05	4.27734e-05	0	0	0	0
k__Bacteria;p__Chloroflexi;c__Anaerolineae;o__CFB-26;f__;g__	0	9.03098e-05	6.22316e-05	8.31566e-05	4.27734e-05	0	0	0	0
k__Bacteria;p__Chloroflexi;c__Chloroflexi;o__Chloroflexales;f__Chloroflexaceae;g__Chloronema	0	0	0.000124463	0	0	0	0	0	0
k__Bacteria;p__Chloroflexi;c__Chloroflexi;o__Roseiflexales;f__Kouleothrixaceae;g__Kouleothrix	0	0.0018062	0.000435621	0	0	0	0	0	0
k__Bacteria;p__Chloroflexi;c__Thermomicrobia;o__Sphaerobacterales;f__;g__	0	0	0	8.31566e-05	4.27734e-05	0	9.72715e-05	0	0
k__Bacteria;p__Elusimicrobia;c__Elusimicrobia;o__FAC88;f__;g__	0	0	0	0	0	0	9.72715e-05	0	4.12303e-05
k__Bacteria;p__Firmicutes;c__Bacilli;o__Lactobacillales;f__;g__	0	9.03098e-05	0.000248927	0	0	0	0	0	0
k__Bacteria;p__Firmicutes;c__Bacilli;o__Lactobacillales;f__Carnobacteriaceae;g__Trichococcus	0	0	0.000124463	0	0	0	0	0	0
k__Bacteria;p__Firmicutes;c__Clostridia;o__Clostridiales;f__Acidaminobacteraceae;g__Acidaminobacter	0	0	0	0	0	0	0	0	0.000123691
k__Bacteria;p__Firmicutes;c__Clostridia;o__Clostridiales;f__Acidaminobacteraceae;g__Guggenheimella	0	0	0.000124463	0	0	0	0	0	0
k__Bacteria;p__Firmicutes;c__Clostridia;o__Clostridiales;f__Peptococcaceae;g__Pelotomaculum	0	0.00018062	0.000124463	0	0	0	0	0	0
k__Bacteria;p__Firmicutes;c__Clostridia;o__Clostridiales;f__Peptococcaceae;g__rc4-4	0	0	0.000124463	0	0	0	0	0	0
k__Bacteria;p__Firmicutes;c__Clostridia;o__Clostridiales;f__Ruminococcaceae;g__Anaerofilum	0	9.03098e-05	0	0	4.27734e-05	0	0	0	0
k__Bacteria;p__Firmicutes;c__Clostridia;o__Clostridiales;f__Tissierellaceae;g__Sedimentibacter	0	0	0	0.000124735	8.55469e-05	0	0	0	4.12303e-05
k__Bacteria;p__Firmicutes;c__Clostridia;o__Clostridiales;f__Veillonellaceae;g__Acidaminococcus	0	0	0.000124463	0	0	0	0	0	0
k__Bacteria;p__Firmicutes;c__Clostridia;o__Clostridiales;f__Veillonellaceae;g__Anaeromusa	0	0.00018062	0.00037339	4.15783e-05	0	0	0	0	0
k__Bacteria;p__Fusobacteria;c__Fusobacteriia;o__Fusobacteriales;f__Fusobacteriaceae;g__Fusobacterium	0	9.03098e-05	0	0	0	0	4.86358e-05	0	0
k__Bacteria;p__GN02;c__BD1-5;o__;f__;g__	0	9.03098e-05	6.22316e-05	0	0	0	0	0	0
k__Bacteria;p__GOUTA4;c__;o__;f__;g__	0	0	0	0	0	0	0.000145907	0	0
k__Bacteria;p__Gemmatimonadetes;c__Gemm-5;o__;f__;g__	0	0	0	4.15783e-05	0	0	0	0	4.12303e-05
k__Bacteria;p__Gemmatimonadetes;c__Gemmatimonadetes;o__Ellin5290;f__;g__	0	0	0	0	0	0	4.86358e-05	0	4.12303e-05
k__Bacteria;p__Gemmatimonadetes;c__Gemmatimonadetes;o__Gemmatimonadales;f__Gemmatimonadaceae;g__Gemmatimonas	0	0.00018062	0	0	0	0	0	0	0
k__Bacteria;p__Lentisphaerae;c__Lentisphaeria;o__Z20;f__;g__	0	0	0	0	0.000213867	0	0	0	0
k__Bacteria;p__NKB19;c__TSBW08;o__;f__;g__	0	0	0	0	0.00012832	0	9.72715e-05	0	0.000206152
k__Bacteria;p__OC31;c__;o__;f__;g__	0	0	0	0	0.000299414	0	9.72715e-05	0	0
k__Bacteria;p__OD1;c__ZB2;o__;f__;g__	0	0	0	0	0	0	4.86358e-05	0	0
k__Bacteria;p__OP8;c__OP8_1;o__OPB95;f__;g__	0	0	6.22316e-05	4.15783e-05	4.27734e-05	0	0	0	0
k__Bacteria;p__OP9;c__JS1;o__BA021;f__;g__	0	0	0	4.15783e-05	0.000213867	0	0	0	0
k__Bacteria;p__OP9;c__OPB46;o__SHA-1;f__;g__	0	0	0	4.15783e-05	0	0	4.86358e-05	0	0
k__Bacteria;p__Planctomycetes;c__;o__;f__;g__	0	0	0	0	0	0	0	0	0
k__Bacteria;p__Planctomycetes;c__Planctomycetia;o__Gemmatales;f__Gemmataceae;g__Gemmata	0	0	0	4.15783e-05	4.27734e-05	0	0	0	0
k__Bacteria;p__Proteobacteria;Other;Other;Other;Other	0	0	0	0.000124735	8.55469e-05	0	4.86358e-05	0	4.12303e-05
k__Bacteria;p__Proteobacteria;c__Alphaproteobacteria;o__Caulobacterales;f__Caulobacteraceae;g__Mycoplana	0	0	0.000124463	0	0	0	0	0	0
k__Bacteria;p__Proteobacteria;c__Alphaproteobacteria;o__Rhizobiales;f__Beijerinckiaceae;g__Chelatococcus	0	0	0	8.31566e-05	0.000213867	0	0	0	0
k__Bacteria;p__Proteobacteria;c__Alphaproteobacteria;o__Rhizobiales;f__Rhizobiaceae;g__Kaistia	0	0	0	0.000207892	0.000855469	0	0	0	0
k__Bacteria;p__Proteobacteria;c__Alphaproteobacteria;o__Rhizobiales;f__Xanthobacteraceae;Other	0	0	6.22316e-05	4.15783e-05	8.55469e-05	0	0	0	4.12303e-05
k__Bacteria;p__Proteobacteria;c__Alphaproteobacteria;o__Rhizobiales;f__Xanthobacteraceae;g__	0	0	0	0	0.00012832	0	4.86358e-05	0	0
k__Bacteria;p__Proteobacteria;c__Alphaproteobacteria;o__Rhodospirillales;f__Rhodospirillaceae;Other	0	0.000270929	0.000124463	0	0	0	0	0	0
k__Bacteria;p__Proteobacteria;c__Betaproteobacteria;o__Burkholderiales;f__Comamonadaceae;g__Azohydromonas	0	0	6.22316e-05	0	0	0	0	0	4.12303e-05
k__Bacteria;p__Proteobacteria;c__Betaproteobacteria;o__Gallionellales;f__Gallionellaceae;g__Gallionella	0	0	0	0.000789988	0.000256641	0	0	0	0
k__Bacteria;p__Proteobacteria;c__Betaproteobacteria;o__MND1;f__;g__	0	9.03098e-05	0	4.15783e-05	0	0	0	0	0
k__Bacteria;p__Proteobacteria;c__Betaproteobacteria;o__Methylophilales;f__Methylophilaceae;g__	0	0	0	0	8.55469e-05	0	0	0	0
k__Bacteria;p__Proteobacteria;c__Betaproteobacteria;o__Neisseriales;f__Neisseriaceae;g__Neisseria	0	0	0	0	0.00012832	0	0	0	0
k__Bacteria;p__Proteobacteria;c__Betaproteobacteria;o__Nitrosomonadales;f__Nitrosomonadaceae;Other	0	0	0	0	0.000299414	0	0	0	4.12303e-05
k__Bacteria;p__Proteobacteria;c__Betaproteobacteria;o__Rhodocyclales;f__Rhodocyclaceae;g__C39	0	0.00018062	0	8.31566e-05	0	0	0	0	0
k__Bacteria;p__Proteobacteria;c__Deltaproteobacteria;o__Bdellovibrionales;f__Bdellovibrionaceae;g__	0	0	0	0	4.27734e-05	0	0	0	4.12303e-05
k__Bacteria;p__Proteobacteria;c__Deltaproteobacteria;o__Desulfobacterales;f__Desulfobacteraceae;g__	0	0	0	8.31566e-05	8.55469e-05	0	0	0	0
k__Bacteria;p__Proteobacteria;c__Deltaproteobacteria;o__Desulfobacterales;f__Desulfobacteraceae;g__Desulfobacter	0	0	0	0	8.55469e-05	0	0	0	0
k__Bacteria;p__Proteobacteria;c__Deltaproteobacteria;o__Desulfuromonadales;f__;g__	0	0	0	8.31566e-05	0	0	0	0	0
k__Bacteria;p__Proteobacteria;c__Deltaproteobacteria;o__Desulfuromonadales;f__Geobacteraceae;g__Geobacter	0	0	0	0.00457361	0.00380684	0	0	0	0
k__Bacteria;p__Proteobacteria;c__Deltaproteobacteria;o__Desulfuromonadales;f__Pelobacteraceae;Other	0	0	0	0.00024947	0	0	0	0	0
k__Bacteria;p__Proteobacteria;c__Deltaproteobacteria;o__FAC87;f__;g__	0	9.03098e-05	0.000124463	0	0.000171094	0	0	0	0
k__Bacteria;p__Proteobacteria;c__Deltaproteobacteria;o__GMD14H09;f__;g__	0	0	0	0	0.000256641	0	0	0	0
k__Bacteria;p__Proteobacteria;c__Deltaproteobacteria;o__NB1-j;f__;g__	0	0	0	0	0	0	0	0	0.000123691
k__Bacteria;p__Proteobacteria;c__Deltaproteobacteria;o__Syntrophobacterales;f__Syntrophaceae;g__Desulfomonile	0	0	0	0.000166313	8.55469e-05	0	0	0	0
k__Bacteria;p__Proteobacteria;c__Deltaproteobacteria;o__Syntrophobacterales;f__Syntrophobacteraceae;Other	0	9.03098e-05	0.000124463	0.000124735	4.27734e-05	0	0	0	0
k__Bacteria;p__Proteobacteria;c__Epsilonproteobacteria;o__Campylobacterales;f__Helicobacteraceae;Other	0	0	0	0.000374205	0.000299414	0	0	0	0
k__Bacteria;p__Proteobacteria;c__Epsilonproteobacteria;o__Campylobacterales;f__Helicobacteraceae;g__Sulfuricurvum	0	0	0	0.00182945	8.55469e-05	0	0	0	0
k__Bacteria;p__Proteobacteria;c__Gammaproteobacteria;o__34P16;f__;g__	0	0	0	0.000207892	0.00012832	0	0	0	0
k__Bacteria;p__Proteobacteria;c__Gammaproteobacteria;o__Alteromonadales;f__Alteromonadaceae;g__Cellvibrio	0	0	6.22316e-05	0	4.27734e-05	0	0	0	0
k__Bacteria;p__Proteobacteria;c__Gammaproteobacteria;o__Chromatiales;f__Halothiobacillaceae;g__	0	0	0	8.31566e-05	4.27734e-05	0	0	0	0
k__Bacteria;p__Proteobacteria;c__Gammaproteobacteria;o__HTCC2188;f__;g__	0	0	0	0.000291048	0.00012832	0	0	0	0
k__Bacteria;p__Proteobacteria;c__Gammaproteobacteria;o__Legionellales;f__Legionellaceae;Other	0	0	0	0	0	0	0.000437722	0	0
k__Bacteria;p__Proteobacteria;c__Gammaproteobacteria;o__Methylococcales;f__Methylococcaceae;g__Methylomonas	0	0.00018062	0	0	0	0	0	0	0
k__Bacteria;p__Proteobacteria;c__Gammaproteobacteria;o__Oceanospirillales;f__;g__	0	0	0	0	0	0	0	0	0
k__Bacteria;p__Proteobacteria;c__Gammaproteobacteria;o__Pseudomonadales;f__Moraxellaceae;g__Perlucidibaca	0	0	0	0.000582096	0.000470508	0	9.72715e-05	0	0
k__Bacteria;p__Proteobacteria;c__Gammaproteobacteria;o__Pseudomonadales;f__Pseudomonadaceae;g__	0	0	0	0	0.00012832	0	0	0	0
k__Bacteria;p__Proteobacteria;c__Gammaproteobacteria;o__Xanthomonadales;f__Xanthomonadaceae;Other	0	0	0	0	8.55469e-05	0	0	0	0
k__Bacteria;p__Proteobacteria;c__Gammaproteobacteria;o__Xanthomonadales;f__Xanthomonadaceae;g__Arenimonas	0	0	0	0.000415783	0.000299414	0	0	0	0
k__Bacteria;p__Proteobacteria;c__Gammaproteobacteria;o__Xanthomonadales;f__Xanthomonadaceae;g__Luteimonas	0	0	0	0	8.55469e-05	0	4.86358e-05	0	0
k__Bacteria;p__Spirochaetes;c__Leptospirae;o__Leptospirales;f__Leptospiraceae;g__Leptonema	0	0.000270929	0	4.15783e-05	8.55469e-05	0	0	0	0
k__Bacteria;p__Spirochaetes;c__Leptospirae;o__Leptospirales;f__Sediment-4;g__SJA-88	0	0	0	0	0.000171094	0	0	0	0
k__Bacteria;p__Spirochaetes;c__MVP-15;o__PL-11B10;f__;g__	0	0	0	8.31566e-05	4.27734e-05	0	0	0	0
k__Bacteria;p__Spirochaetes;c__Spirochaetes;o__Spirochaetales;f__Spirochaetaceae;g__	0	0	0	0.000124735	0.000213867	0	0	0	0
k__Bacteria;p__Spirochaetes;c__Spirochaetes;o__Spirochaetales;f__Spirochaetaceae;g__Treponema	0	0	0	0.000831566	0.000384961	0	0	0	0
k__Bacteria;p__Spirochaetes;c__Spirochaetes;o__Spirochaetales;f__Spirochaetaceae;g__za29	0	0	0	0.000374205	0.000213867	0	0	0	0
k__Bacteria;p__Synergistetes;c__Synergistia;o__Synergistales;f__Aminiphilaceae;g__	0	0	0	0.000291048	8.55469e-05	0	0	0	0
k__Bacteria;p__Synergistetes;c__Synergistia;o__Synergistales;f__Anaerobaculaceae;g__	0	0	0	0.000124735	8.55469e-05	0	0	0	0
k__Bacteria;p__Synergistetes;c__Synergistia;o__Synergistales;f__Dethiosulfovibrionaceae;g__	0	0	0.000124463	0	0	0	0	0	0
k__Bacteria;p__TM6;c__SJA-4;o__S1198;f__;g__	0	0	0	0.000124735	0	0	0	0	0
k__Bacteria;p__TM6;c__SJA-4;o__YJF2-48;f__;g__	0	9.03098e-05	0	0	0	0	9.72715e-05	0	0.000247382
k__Bacteria;p__TM7;Other;Other;Other;Other	0	0.000722478	0.000933474	0	0	0	0	0	0
k__Bacteria;p__Thermi;c__Deinococci;o__Thermales;f__Thermaceae;g__Meiothermus	0	0.000270929	0.000186695	0	0	0	0	0	0
k__Bacteria;p__Verrucomicrobia;c__Methylacidiphilae;o__S-BQ2-57;f__;g__	0	0	0	0	0.000213867	0	0	0	0
k__Bacteria;p__Verrucomicrobia;c__Spartobacteria;o__Chthoniobacterales;f__Chthoniobacteraceae;g__Candidatus Xiphinematobacter	0	0	0	0	0.000727148	0	0	0	0
k__Bacteria;p__Verrucomicrobia;c__Verruco-5;o__LD1-PB3;f__;g__	0	0	0	0.000166313	0.000556055	0	0	0	0
k__Bacteria;p__Verrucomicrobia;c__Verruco-5;o__WCHB1-41;f__RFP12;g__	0	0	0	0.00124735	8.55469e-05	0	0	0	0
k__Bacteria;p__WS3;c__PRR-12;o__Sediment-1;f__CV106;g__	0	0	0	0	0	0	0.010019	0	0
