# Supplementary material for: Activated sludge bacterial communities of typical wastewater treatment plants: distinct genera identification and metabolic potential differential analysis
Source: AMB Express. 2018 Nov 14;8:184. doi: 10.1186/s13568-018-0714-0 (PMC6236004; doi:10.1186/s13568-018-0714-0)
Supplement: Supplementary file 3 — Additional file 3. KEGG based triplex hierarchical metabolic pathway composition statistic table. [file 13568_2018_714_MOESM3_ESM.xls]

## Sheet: supplyment material 3
Level_1	Level_2	Level_3	SX (O)	SX (A)	SX-II(OD)	QG(Ana)	QG(Ano)	QG(O)	SY(A)	SY(O)	SX-III(OD)
Metabolism	Xenobiotics Biodegradation and Metabolism	1,1,1-Trichloro-2,2-bis(4-chlorophenyl)ethane (DDT) degradation	201	94	121	60	120	79	26	38	26
Environmental Information Processing	Membrane Transport	ABC transporters	558282	728169	1233336	325258	747363	546345	376029	676016	398714
Cellular Processes	Cell Communication	Adherens junction	0	0	1	12	9	6	0	0	13
Organismal Systems	Endocrine System	Adipocytokine signaling pathway	15925	15452	26692	9739	15872	13482	10592	21443	15911
Human Diseases	Infectious Diseases	African trypanosomiasis	3161	1338	2254	1616	2441	2324	2193	4602	4125
Metabolism	Amino Acid Metabolism	Alanine, aspartate and glutamate metabolism	169317	175394	418825	86577	154603	126781	120598	224089	163054
Organismal Systems	Excretory System	Aldosterone-regulated sodium reabsorption	7	12	0	0	3	4	0	0	0
Human Diseases	Neurodegenerative Diseases	Alzheimer's disease	20017	21663	57320	9161	16208	12426	8989	18652	14197
Metabolism	Amino acid metabolism	Amino acid metabolism_Unclassified	43021	46887	120482	23097	41574	34116	35617	69491	46444
Metabolism	Amino Acid Metabolism	Amino acid related enzymes	242557	263671	639506	125338	235385	189439	166693	309022	219935
Metabolism	Carbohydrate Metabolism	Amino sugar and nucleotide sugar metabolism	184160	179254	651183	117188	200459	179180	168181	310571	220660
Genetic Information Processing	Translation	Aminoacyl-tRNA biosynthesis	196377	223214	569866	103059	201667	157392	147433	278404	191327
Metabolism	Xenobiotics Biodegradation and Metabolism	Aminobenzoate degradation	73766	80670	98946	34543	68029	47192	40650	82234	58139
Human Diseases	Infectious Diseases	Amoebiasis	3729	4895	3020	2260	4464	3375	3434	6271	4153
Human Diseases	Neurodegenerative Diseases	Amyotrophic lateral sclerosis (ALS)	8425	9612	6089	3061	5565	4038	4391	8303	5778
Organismal Systems	Immune System	Antigen processing and presentation	4344	4224	3463	1990	3109	3025	1725	2594	2281
Cellular Processes	Cell Growth and Death	Apoptosis	3047	2821	2461	1486	3032	2030	717	1740	1308
Metabolism	Lipid Metabolism	Arachidonic acid metabolism	17390	20005	12844	6959	15445	9655	9950	19800	15126
Metabolism	Amino Acid Metabolism	Arginine and proline metabolism	225246	240084	498427	118926	234204	180496	158219	291009	204799
Human Diseases	Cardiovascular Diseases	Arrhythmogenic right ventricular cardiomyopathy (ARVC)	0	0	1	12	9	6	0	0	13
Metabolism	Carbohydrate Metabolism	Ascorbate and aldarate metabolism	26557	25270	33539	13185	22040	18179	19337	36137	27254
Metabolism	Xenobiotics Biodegradation and Metabolism	Atrazine degradation	6304	7597	19431	4055	8703	7212	2161	3051	2736
Cellular Processes	Cell Motility	Bacterial chemotaxis	110892	140830	372977	51472	88416	72474	74222	141900	94803
Human Diseases	Infectious Diseases	Bacterial invasion of epithelial cells	437	33	13	136	81	110	2	1	222
Cellular Processes	Cell Motility	Bacterial motility proteins	338623	475968	1231731	147293	266395	203454	240621	480694	305969
Environmental Information Processing	Membrane Transport	Bacterial secretion system	144327	158919	383189	66095	117966	93047	87819	175615	125946
Environmental Information Processing	Signaling Molecules and Interaction	Bacterial toxins	16637	18371	42814	8056	17078	12970	12975	23147	16123
Genetic Information Processing	Transcription	Basal transcription factors	195	230	307	340	552	437	156	382	383
Genetic Information Processing	Replication and Repair	Base excision repair	79634	86701	166056	40130	75171	58869	63270	121349	84274
Metabolism	Xenobiotics Biodegradation and Metabolism	Benzoate degradation	91177	100348	88116	41204	80941	56910	50967	101372	72308
Metabolism	Biosynthesis of Other Secondary Metabolites	Betalain biosynthesis	544	250	679	424	1132	1024	88	225	254
Organismal Systems	Digestive System	Bile secretion	421	186	420	800	1187	1349	1859	3719	2733
Metabolism	Biosynthesis and biodegradation of secondary metabolites	Biosynthesis and biodegradation of secondary metabolites_Unclassified	9378	9819	34840	3677	6398	5008	4329	7441	4205
Metabolism	Metabolism of Terpenoids and Polyketides	Biosynthesis of 12-, 14- and 16-membered macrolides	94	38	0	0	0	0	0	0	0
Metabolism	Metabolism of Terpenoids and Polyketides	Biosynthesis of ansamycins	12432	12583	52651	6144	12281	9863	10316	17752	12182
Metabolism	Metabolism of Terpenoids and Polyketides	Biosynthesis of siderophore group nonribosomal peptides	7300	8611	6626	2940	6704	4586	3844	7590	5722
Metabolism	Metabolism of Terpenoids and Polyketides	Biosynthesis of type II polyketide backbone	0	0	0	0	0	0	0	0	0
Metabolism	Metabolism of Terpenoids and Polyketides	Biosynthesis of type II polyketide products	65	25	186	541	1564	1634	24	42	60
Metabolism	Lipid Metabolism	Biosynthesis of unsaturated fatty acids	49716	47001	120446	25711	42909	35146	29864	60813	46868
Metabolism	Metabolism of Terpenoids and Polyketides	Biosynthesis of vancomycin group antibiotics	11837	10681	51867	7071	11094	10157	9956	19750	14504
Metabolism	Metabolism of Cofactors and Vitamins	Biotin metabolism	28565	27875	119360	12623	19246	16830	14747	30209	23844
Metabolism	Xenobiotics Biodegradation and Metabolism	Bisphenol degradation	16609	15398	40992	8110	15557	11389	9472	17594	13468
Human Diseases	Cancers	Bladder cancer	1361	1354	603	417	900	591	290	695	359
Metabolism	Carbohydrate Metabolism	Butanoate metabolism	190088	204208	454634	90437	182654	132098	110767	218790	153615
Metabolism	Biosynthesis of Other Secondary Metabolites	Butirosin and neomycin biosynthesis	9798	10009	22955	6135	12202	9881	8622	15071	10556
Metabolism	Carbohydrate Metabolism	C5-Branched dibasic acid metabolism	67964	83505	149350	33377	77002	53870	45472	85833	56640
Environmental Information Processing	Signaling Molecules and Interaction	CAM ligands	0	0	0	0	0	0	1	0	0
Metabolism	Biosynthesis of Other Secondary Metabolites	Caffeine metabolism	130	64	93	34	89	54	278	576	40
Environmental Information Processing	Signal Transduction	Calcium signaling pathway	9	1	0	3	6	12	2	0	0
Metabolism	Xenobiotics Biodegradation and Metabolism	Caprolactam degradation	38474	39624	42702	17968	35537	23570	19820	41739	29651
Organismal Systems	Digestive System	Carbohydrate digestion and absorption	112	89	47	56	110	130	123	110	58
Metabolism	Carbohydrate metabolism	Carbohydrate metabolism_Unclassified	15755	13947	27090	10385	19735	17509	18318	30715	20493
Metabolism	Energy Metabolism	Carbon fixation in photosynthetic organisms	98570	104150	280909	52095	99957	80766	68190	125504	91797
Metabolism	Energy Metabolism	Carbon fixation pathways in prokaryotes	222109	235858	759957	118539	222987	175368	153662	309463	215820
Organismal Systems	Circulatory System	Cardiac muscle contraction	8879	11109	20063	3165	5175	3846	3205	7190	5562
Metabolism	Metabolism of Terpenoids and Polyketides	Carotenoid biosynthesis	11910	9759	10960	9981	17984	14874	11767	23901	18898
Cellular Processes	Cell Growth and Death	Cell cycle	0	0	0	0	0	0	0	0	0
Cellular Processes	Cell Growth and Death	Cell cycle - Caulobacter	93150	98958	264096	50150	91912	73353	62393	120355	84405
Cellular Processes	Cell Growth and Death	Cell cycle - yeast	0	0	0	0	0	0	0	0	0
Cellular Processes and Signaling	Cell division	Cell division_Unclassified	16394	20174	28381	6086	12362	8855	7478	14834	10996
Cellular Processes and Signaling	Cell motility and secretion	Cell motility and secretion_Unclassified	51811	59058	165122	27265	43135	37205	33675	69308	49569
Environmental Information Processing	Signaling Molecules and Interaction	Cellular antigens	20550	20388	14687	7631	15952	10479	10547	20059	17323
Human Diseases	Infectious Diseases	Chagas disease (American trypanosomiasis)	3595	1830	2262	1687	2560	2423	2158	4484	4203
Genetic Information Processing	Folding, Sorting and Degradation	Chaperones and folding catalysts	187574	207855	468687	87339	157391	127276	108769	205137	152011
Metabolism	Xenobiotics Biodegradation and Metabolism	Chloroalkane and chloroalkene degradation	47763	48006	121500	24073	46512	34610	27859	53991	38708
Metabolism	Xenobiotics Biodegradation and Metabolism	Chlorocyclohexane and chlorobenzene degradation	20735	24030	16453	8080	18255	11221	10810	21752	16186
Organismal Systems	Nervous System	Cholinergic synapse	0	0	0	0	0	0	0	0	0
Genetic Information Processing	Replication and Repair	Chromosome	248646	276398	648128	118581	212409	172525	166945	309778	218582
Human Diseases	Cancers	Chronic myeloid leukemia	20	7	5	4	5	13	0	1	8
Organismal Systems	Environmental Adaptation	Circadian rhythm - plant	2278	564	1743	1152	1380	1293	2225	4569	3881
Metabolism	Carbohydrate Metabolism	Citrate cycle (TCA cycle)	157496	169165	547489	86998	165293	132568	99126	206599	143498
Metabolism	Biosynthesis of Other Secondary Metabolites	Clavulanic acid biosynthesis	2	0	0	0	2	0	1	1	0
Human Diseases	Cancers	Colorectal cancer	2613	2309	2086	1367	2816	1843	637	1603	1089
Organismal Systems	Immune System	Complement and coagulation cascades	0	0	0	0	0	0	0	0	0
Metabolism	Metabolism of Other Amino Acids	Cyanoamino acid metabolism	46095	45040	65455	23101	44799	34364	35386	60980	46118
Metabolism	Amino Acid Metabolism	Cysteine and methionine metabolism	156172	163649	338592	85383	151767	127009	114698	215608	156050
Metabolism	Enzyme Families	Cytochrome P450	49	18	28	25	100	31	12	26	25
Environmental Information Processing	Signaling Molecules and Interaction	Cytokine receptors	0	0	0	0	0	0	0	0	0
Environmental Information Processing	Signaling Molecules and Interaction	Cytokine-cytokine receptor interaction	0	0	0	0	0	0	0	0	0
Cellular Processes	Cell Motility	Cytoskeleton proteins	43040	49360	106371	23838	44901	36710	34520	60652	40394
Organismal Systems	Immune System	Cytosolic DNA-sensing pathway	0	0	0	0	0	0	0	0	0
Metabolism	Metabolism of Other Amino Acids	D-Alanine metabolism	15830	17800	42131	7791	15243	11846	11011	19743	13898
Metabolism	Metabolism of Other Amino Acids	D-Arginine and D-ornithine metabolism	2151	3774	1991	664	1338	867	687	1170	794
Metabolism	Metabolism of Other Amino Acids	D-Glutamine and D-glutamate metabolism	24222	23578	62660	13539	23347	19796	18825	35507	26488
Genetic Information Processing	Replication and Repair	DNA repair and recombination proteins	456426	502050	1143937	229008	427603	340111	327201	611808	432210
Genetic Information Processing	Replication and Repair	DNA replication	97782	104531	266136	48724	90446	73029	65773	121044	87530
Genetic Information Processing	Replication and Repair	DNA replication proteins	162936	171708	428935	81146	144314	120156	110949	197001	147347
Human Diseases	Cardiovascular Diseases	Dilated cardiomyopathy (DCM)	0	0	1	12	9	6	0	0	13
Metabolism	Xenobiotics Biodegradation and Metabolism	Dioxin degradation	9382	12725	8617	4029	7420	6032	5229	10120	6924
Metabolism	Xenobiotics Biodegradation and Metabolism	Drug metabolism - cytochrome P450	34077	37535	38338	14223	28123	19200	14523	31133	21060
Metabolism	Xenobiotics Biodegradation and Metabolism	Drug metabolism - other enzymes	38929	34869	73071	22194	39214	34461	34732	59804	43227
Environmental Information Processing	Signaling Molecules and Interaction	ECM-receptor interaction	0	0	0	0	0	0	1	0	0
Cellular Processes and Signaling	Electron transfer carriers	Electron transfer carriers_Unclassified	3663	4399	58950	2851	4654	4176	2725	6246	2560
Organismal Systems	Excretory System	Endocrine and other factor-regulated calcium reabsorption	4	11	0	0	2	4	0	0	0
Cellular Processes	Transport and Catabolism	Endocytosis	2	3	0	2	2	5	0	2	0
Metabolism	Energy metabolism	Energy metabolism_Unclassified	167800	191396	398536	80237	154519	120684	91414	166383	124009
Human Diseases	Infectious Diseases	Epithelial cell signaling in Helicobacter pylori infection	6027	7756	5978	2568	4622	4195	3078	3360	3368
Environmental Information Processing	Signal Transduction	ErbB signaling pathway	0	0	0	0	0	0	0	0	0
Metabolism	Lipid Metabolism	Ether lipid metabolism	3233	1915	1955	1916	2041	2098	3781	7618	6292
Metabolism	Xenobiotics Biodegradation and Metabolism	Ethylbenzene degradation	13286	15008	10750	5772	12345	8133	6211	10986	8338
Organismal Systems	Digestive System	Fat digestion and absorption	0	0	0	0	0	0	0	0	0
Metabolism	Lipid Metabolism	Fatty acid biosynthesis	113719	119533	294001	56732	111858	83637	70452	137915	99559
Metabolism	Lipid Metabolism	Fatty acid elongation in mitochondria	13	0	2	20	14	10	5	6	15
Metabolism	Lipid Metabolism	Fatty acid metabolism	126477	127941	183049	64087	120130	87884	70017	145066	104327
Organismal Systems	Immune System	Fc epsilon RI signaling pathway	0	0	0	0	0	0	0	0	0
Organismal Systems	Immune System	Fc gamma R-mediated phagocytosis	2	3	0	2	2	5	0	2	0
Cellular Processes	Cell Motility	Flagellar assembly	152631	219365	585102	59760	120934	84017	120003	236726	146376
Metabolism	Biosynthesis of Other Secondary Metabolites	Flavone and flavonol biosynthesis	798	217	321	617	401	682	2261	3529	2774
Metabolism	Biosynthesis of Other Secondary Metabolites	Flavonoid biosynthesis	5211	1428	4320	3584	4932	4675	4525	8606	8331
Metabolism	Xenobiotics Biodegradation and Metabolism	Fluorobenzoate degradation	9626	8880	6985	4931	8562	6338	7305	15073	11761
Cellular Processes	Cell Communication	Focal adhesion	0	0	1	12	9	6	1	0	13
Metabolism	Metabolism of Cofactors and Vitamins	Folate biosynthesis	88494	99114	253465	42420	81311	62881	54665	109198	77140
Metabolism	Carbohydrate Metabolism	Fructose and mannose metabolism	96261	94135	281242	54201	100993	86967	75138	133509	94271
Poorly Characterized	Function unknown	Function unknown_Unclassified	290470	338399	868237	145188	264556	212482	198586	383026	261889
Environmental Information Processing	Signaling Molecules and Interaction	G protein-coupled receptors	0	0	0	0	0	0	0	0	0
Environmental Information Processing	Signaling Molecules and Interaction	GTP-binding proteins	0	0	0	0	0	0	0	0	0
Metabolism	Carbohydrate Metabolism	Galactose metabolism	64866	51589	154549	48278	79976	77959	71792	118831	89112
Organismal Systems	Digestive System	Gastric acid secretion	4	11	0	0	2	4	0	0	0
Poorly Characterized	General function prediction only	General function prediction only_Unclassified	668739	696270	1663497	356081	653166	528142	452275	849601	616398
Metabolism	Metabolism of Terpenoids and Polyketides	Geraniol degradation	62098	65651	76971	27284	56197	35891	28641	60954	44450
Cellular Processes and Signaling	Germination	Germination_Unclassified	57	101	89	22	49	305	1013	18	6
Human Diseases	Cancers	Glioma	0	0	0	0	0	0	0	0	0
Organismal Systems	Nervous System	Glutamatergic synapse	14651	14240	27089	7391	14052	11070	11778	21527	15596
Metabolism	Metabolism of Other Amino Acids	Glutathione metabolism	83489	89160	102366	33300	62703	45019	37893	76388	58773
Environmental Information Processing	Signaling Molecules and Interaction	Glycan bindng proteins	0	0	0	0	0	0	0	0	0
Metabolism	Glycan biosynthesis and metabolism	Glycan biosynthesis and metabolism_Unclassified	14089	17165	51672	6254	10199	8312	7050	15305	11030
Metabolism	Lipid Metabolism	Glycerolipid metabolism	54968	53306	90084	36302	68281	60112	43325	73832	54512
Metabolism	Lipid Metabolism	Glycerophospholipid metabolism	96318	103205	250649	52562	89098	76996	73336	141705	102335
Metabolism	Amino Acid Metabolism	Glycine, serine and threonine metabolism	175984	183940	373300	88500	170334	131285	119073	227114	165280
Metabolism	Carbohydrate Metabolism	Glycolysis / Gluconeogenesis	190190	202998	615117	109980	214777	172117	132754	253162	173220
Metabolism	Glycan Biosynthesis and Metabolism	Glycosaminoglycan biosynthesis - chondroitin sulfate	0	0	0	0	0	0	0	0	0
Metabolism	Glycan Biosynthesis and Metabolism	Glycosaminoglycan degradation	7768	1671	5206	2530	2856	3774	5326	7386	9329
Metabolism	Glycan Biosynthesis and Metabolism	Glycosphingolipid biosynthesis - ganglio series	5787	1335	3977	1696	2152	2684	2871	3804	5848
Metabolism	Glycan Biosynthesis and Metabolism	Glycosphingolipid biosynthesis - globo series	9895	2917	7460	7616	12125	13648	9582	12385	13038
Metabolism	Glycan Biosynthesis and Metabolism	Glycosphingolipid biosynthesis - lacto and neolacto series	1	2	0	0	1	11	0	0	0
Metabolism	Glycan Biosynthesis and Metabolism	Glycosylphosphatidylinositol(GPI)-anchor biosynthesis	19	8	9	60	141	78	0	0	0
Metabolism	Glycan Biosynthesis and Metabolism	Glycosyltransferases	70924	70522	336062	40274	67137	58168	51826	104546	77269
Metabolism	Carbohydrate Metabolism	Glyoxylate and dicarboxylate metabolism	147934	170619	279767	70883	145388	103900	81053	158109	112025
Organismal Systems	Endocrine System	GnRH signaling pathway	2	3	0	2	2	5	0	2	0
Environmental Information Processing	Signal Transduction	Hedgehog signaling pathway	0	0	0	0	0	0	0	0	0
Organismal Systems	Immune System	Hematopoietic cell lineage	4	4	0	3	10	2	8	16	0
Human Diseases	Infectious Diseases	Hepatitis C	0	0	0	0	0	0	0	0	0
Metabolism	Amino Acid Metabolism	Histidine metabolism	111842	111003	274018	59046	105530	88313	77227	146234	108970
Genetic Information Processing	Replication and Repair	Homologous recombination	138147	152624	358663	68477	131772	105128	91871	169060	119736
Human Diseases	Neurodegenerative Diseases	Huntington's disease	21849	26281	44108	8659	15666	11522	9474	20540	14210
Human Diseases	Cardiovascular Diseases	Hypertrophic cardiomyopathy (HCM)	641	610	186	150	209	148	60	161	153
Metabolism	Biosynthesis of Other Secondary Metabolites	Indole alkaloid biosynthesis	412	198	592	422	1129	1023	73	189	254
Human Diseases	Infectious Diseases	Influenza A	2613	2309	2087	1379	2825	1850	637	1604	1102
Cellular Processes and Signaling	Inorganic ion transport and metabolism	Inorganic ion transport and metabolism_Unclassified	70526	75698	179037	31716	58643	45149	36383	73165	56025
Metabolism	Carbohydrate Metabolism	Inositol phosphate metabolism	29973	28575	80634	21170	38641	33187	26011	50259	35194
Organismal Systems	Endocrine System	Insulin signaling pathway	11867	12887	24174	6450	11379	9821	7953	14480	11182
Environmental Information Processing	Signaling Molecules and Interaction	Ion channels	4777	3485	4120	1521	3425	2157	3319	6516	5118
Metabolism	Biosynthesis of Other Secondary Metabolites	Isoflavonoid biosynthesis	30	118	52	74	45	43	28	62	51
Metabolism	Biosynthesis of Other Secondary Metabolites	Isoquinoline alkaloid biosynthesis	12450	12695	24377	5900	12046	9330	8207	16045	11764
Human Diseases	Infectious Diseases	Leishmaniasis	130	51	86	0	0	0	8	22	0
Organismal Systems	Immune System	Leukocyte transendothelial migration	0	0	1	12	9	6	0	0	13
Metabolism	Metabolism of Terpenoids and Polyketides	Limonene and pinene degradation	57868	57978	59569	28207	54569	37107	30202	60863	44661
Metabolism	Lipid Metabolism	Linoleic acid metabolism	10014	8683	34512	4115	6953	5872	5033	9115	7734
Metabolism	Lipid Metabolism	Lipid biosynthesis proteins	157222	166056	368824	81636	154391	119025	99168	194707	143126
Metabolism	Lipid metabolism	Lipid metabolism_Unclassified	19320	21258	58695	10590	18399	15307	14395	26349	18140
Metabolism	Metabolism of Cofactors and Vitamins	Lipoic acid metabolism	12760	12111	38909	6619	11466	9546	8144	17120	12213
Metabolism	Glycan Biosynthesis and Metabolism	Lipopolysaccharide biosynthesis	78259	83856	313587	36057	51493	46414	55671	119590	89064
Metabolism	Glycan Biosynthesis and Metabolism	Lipopolysaccharide biosynthesis proteins	96291	100951	382832	45748	65734	60564	64628	135616	102972
Organismal Systems	Nervous System	Long-term depression	0	0	0	0	0	0	0	0	0
Organismal Systems	Nervous System	Long-term potentiation	0	0	0	0	0	0	0	0	0
Metabolism	Amino Acid Metabolism	Lysine biosynthesis	121903	136359	373718	65687	128753	101072	90453	166351	114290
Metabolism	Amino Acid Metabolism	Lysine degradation	86170	85166	96353	41686	78952	56028	46751	96149	71905
Cellular Processes	Transport and Catabolism	Lysosome	13297	2958	8383	4757	5578	7178	9782	11608	14623
Environmental Information Processing	Signal Transduction	MAPK signaling pathway	0	0	0	0	0	0	0	0	0
Environmental Information Processing	Signal Transduction	MAPK signaling pathway - yeast	7890	7260	6016	3095	4519	4252	3876	6775	6510
Human Diseases	Infectious Diseases	Measles	0	0	0	0	0	0	0	0	0
Cellular Processes	Cell Growth and Death	Meiosis - yeast	8336	8362	34473	4711	6739	5660	4119	10494	7297
Organismal Systems	Endocrine System	Melanogenesis	132	52	87	0	1	0	7	22	0
Cellular Processes and Signaling	Membrane and intracellular structural molecules	Membrane and intracellular structural molecules_Unclassified	145121	158541	382794	57162	90863	75224	73425	151159	118154
Metabolism	Metabolism of cofactors and vitamins	Metabolism of cofactors and vitamins_Unclassified	33570	43472	70971	16941	34404	25059	19111	40374	26741
Metabolism	Xenobiotics Biodegradation and Metabolism	Metabolism of xenobiotics by cytochrome P450	32472	36678	37312	13311	27131	18270	12280	26466	17974
Metabolism	Energy Metabolism	Methane metabolism	196409	244099	724705	104059	222214	169172	132608	242090	157295
Organismal Systems	Digestive System	Mineral absorption	3171	4324	2499	932	1264	1070	1151	2994	1558
Genetic Information Processing	Replication and Repair	Mismatch repair	121804	135245	330035	63683	120969	96914	88373	163135	115069
Metabolism	Glycan Biosynthesis and Metabolism	N-Glycan biosynthesis	7137	6049	48381	8025	14102	13215	6747	13856	9913
Organismal Systems	Immune System	NOD-like receptor signaling pathway	4347	4224	3477	1990	3110	3038	1730	2595	2282
Metabolism	Xenobiotics Biodegradation and Metabolism	Naphthalene degradation	41367	47136	61717	17691	38224	25396	21060	40599	27032
Environmental Information Processing	Signaling Molecules and Interaction	Neuroactive ligand-receptor interaction	0	0	0	0	0	1	0	1	0
Organismal Systems	Nervous System	Neurotrophin signaling pathway	0	0	0	0	0	0	0	0	0
Metabolism	Metabolism of Cofactors and Vitamins	Nicotinate and nicotinamide metabolism	79323	80114	192587	38416	71572	56636	50238	97258	71262
Metabolism	Energy Metabolism	Nitrogen metabolism	135879	154148	430271	67603	119673	98271	83077	159446	117169
Metabolism	Xenobiotics Biodegradation and Metabolism	Nitrotoluene degradation	29350	44085	225260	13236	37337	22651	18530	41964	22420
Genetic Information Processing	Replication and Repair	Non-homologous end-joining	10362	9854	23174	5191	8355	6395	9702	20756	15448
Environmental Information Processing	Signal Transduction	Notch signaling pathway	20	7	5	4	5	13	0	1	8
Metabolism	Biosynthesis of Other Secondary Metabolites	Novobiocin biosynthesis	27385	30553	78443	13516	26030	20648	18082	34950	24884
Genetic Information Processing	Replication and Repair	Nucleotide excision repair	60678	64489	179568	32746	58878	47883	48559	92132	64947
Metabolism	Nucleotide metabolism	Nucleotide metabolism_Unclassified	6381	10238	20466	5054	10042	8468	8510	16202	10938
Organismal Systems	Sensory System	Olfactory transduction	0	0	0	0	0	0	0	0	0
Metabolism	Metabolism of Cofactors and Vitamins	One carbon pool by folate	92802	97963	245804	45092	83121	68111	63651	117023	83077
Cellular Processes	Cell Growth and Death	Oocyte meiosis	0	0	0	0	0	0	0	0	0
Metabolism	Glycan Biosynthesis and Metabolism	Other glycan degradation	23018	5617	16626	11044	14506	17829	23037	27421	30450
Cellular Processes and Signaling	Other ion-coupled transporters	Other ion-coupled transporters_Unclassified	184447	204093	427618	85751	158943	127939	114337	206704	147976
Cellular Processes and Signaling	Other transporters	Other transporters_Unclassified	48372	52118	121416	21934	41365	32243	29299	54892	41885
Metabolism	Glycan Biosynthesis and Metabolism	Other types of O-glycan biosynthesis	0	0	0	0	0	0	0	0	0
Metabolism	Others	Others_Unclassified	168256	172094	298993	82119	146598	119236	117194	209185	157827
Metabolism	Energy Metabolism	Oxidative phosphorylation	286629	310795	919265	162586	296803	239802	200765	401790	289285
Organismal Systems	Endocrine System	PPAR signaling pathway	34165	32863	54220	18628	31625	25902	19831	40210	29750
Human Diseases	Cancers	Pancreatic cancer	0	0	0	0	0	0	0	0	0
Organismal Systems	Digestive System	Pancreatic secretion	4	11	0	0	2	5	0	1	0
Metabolism	Metabolism of Cofactors and Vitamins	Pantothenate and CoA biosynthesis	109994	124653	335407	55502	110516	84212	78418	150020	102533
Human Diseases	Neurodegenerative Diseases	Parkinson's disease	11526	13408	22156	4551	8001	5693	3848	8803	6669
Human Diseases	Infectious Diseases	Pathogenic Escherichia coli infection	0	0	1	12	9	6	0	0	13
Human Diseases	Cancers	Pathways in cancer	11619	9836	8797	5821	9845	8319	4915	9408	7770
Metabolism	Biosynthesis of Other Secondary Metabolites	Penicillin and cephalosporin biosynthesis	15273	16186	10754	10128	17553	14250	12722	25455	19212
Metabolism	Carbohydrate Metabolism	Pentose and glucuronate interconversions	65148	50172	93310	41689	71930	66451	58742	100620	76222
Metabolism	Carbohydrate Metabolism	Pentose phosphate pathway	125377	129305	298704	70735	132710	109128	101058	182187	129303
Metabolism	Enzyme Families	Peptidases	298382	317048	665603	154665	287498	230756	231332	420792	307360
Metabolism	Glycan Biosynthesis and Metabolism	Peptidoglycan biosynthesis	123790	131694	369690	61618	110999	90559	87676	162402	119132
Cellular Processes	Transport and Catabolism	Peroxisome	50486	53252	80953	24621	42481	34499	29266	58141	42445
Human Diseases	Infectious Diseases	Pertussis	7376	6596	18749	2427	3709	3127	2782	5846	5614
Cellular Processes	Transport and Catabolism	Phagosome	0	0	1	12	9	6	0	0	13
Metabolism	Amino Acid Metabolism	Phenylalanine metabolism	68823	80342	139311	33479	68666	49498	41778	84203	58197
Metabolism	Amino Acid Metabolism	Phenylalanine, tyrosine and tryptophan biosynthesis	142380	159074	431184	73217	141498	111447	103168	194798	134405
Metabolism	Biosynthesis of Other Secondary Metabolites	Phenylpropanoid biosynthesis	20923	12427	30932	12460	19004	18062	17516	29499	24863
Environmental Information Processing	Signal Transduction	Phosphatidylinositol signaling system	19989	21482	59905	10635	20191	16536	11184	22962	16262
Metabolism	Metabolism of Other Amino Acids	Phosphonate and phosphinate metabolism	9146	8028	6373	3075	5957	4948	2942	3360	4009
Environmental Information Processing	Membrane Transport	Phosphotransferase system (PTS)	11586	15209	11083	4838	10253	10089	8947	10932	5220
Metabolism	Energy Metabolism	Photosynthesis	56563	56109	189562	29572	55237	44526	42402	80489	59682
Metabolism	Energy Metabolism	Photosynthesis - antenna proteins	85	0	0	0	0	0	34	0	0
Metabolism	Energy Metabolism	Photosynthesis proteins	61693	60279	195846	31250	59787	47199	43576	82755	62705
Organismal Systems	Sensory System	Phototransduction	0	0	0	0	0	0	0	0	0
Organismal Systems	Sensory System	Phototransduction - fly	0	0	1	12	9	6	0	0	13
Organismal Systems	Environmental Adaptation	Plant-pathogen interaction	28164	32732	67412	13443	25521	20055	20174	38300	25677
Metabolism	Xenobiotics Biodegradation and Metabolism	Polycyclic aromatic hydrocarbon degradation	22340	20847	46578	11201	20930	15938	11219	21840	16845
Metabolism	Metabolism of Terpenoids and Polyketides	Polyketide sugar unit biosynthesis	33777	35615	99512	18731	33772	27522	25040	47547	34498
Cellular Processes and Signaling	Pores ion channels	Pores ion channels_Unclassified	113265	115705	301055	40236	61382	50132	48547	101975	83376
Metabolism	Metabolism of Cofactors and Vitamins	Porphyrin and chlorophyll metabolism	166054	181280	555088	100695	190902	152106	112785	209930	151924
Metabolism	Metabolism of Terpenoids and Polyketides	Prenyltransferases	61673	64486	154965	37669	68861	55954	48241	96025	68924
Metabolism	Lipid Metabolism	Primary bile acid biosynthesis	1630	1485	1214	940	2239	1890	961	823	630
Human Diseases	Immune System Diseases	Primary immunodeficiency	5885	3981	2987	3558	4922	4732	3128	5095	5130
Human Diseases	Neurodegenerative Diseases	Prion diseases	1993	3874	1072	428	762	555	914	1535	451
Organismal Systems	Endocrine System	Progesterone-mediated oocyte maturation	4344	4224	3463	1990	3109	3025	1725	2594	2281
Metabolism	Carbohydrate Metabolism	Propanoate metabolism	176429	178831	385709	90050	171027	127701	108478	219249	157678
Human Diseases	Cancers	Prostate cancer	4344	4224	3465	1990	3109	3029	1748	2594	2281
Genetic Information Processing	Folding, Sorting and Degradation	Proteasome	5730	4752	59847	3989	6533	5950	2635	5306	3764
Organismal Systems	Digestive System	Protein digestion and absorption	3953	1215	2259	1377	1363	1496	2012	3704	4644
Genetic Information Processing	Folding, Sorting and Degradation	Protein export	101533	110982	314361	53371	100926	80606	75001	144020	101116
Genetic Information Processing	Protein folding and associated processing	Protein folding and associated processing_Unclassified	152380	176619	441166	83609	158615	127031	97200	191511	135705
Metabolism	Enzyme Families	Protein kinases	67240	88588	192851	40158	65881	54354	51207	95820	66461
Genetic Information Processing	Folding, Sorting and Degradation	Protein processing in endoplasmic reticulum	16300	18584	42624	7948	16004	12232	8825	18005	12916
Organismal Systems	Excretory System	Proximal tubule bicarbonate reclamation	7131	6024	5833	5209	8965	7882	5380	10321	8606
Metabolism	Nucleotide Metabolism	Purine metabolism	361259	389150	1003840	185089	341345	276580	251341	473012	334312
Metabolism	Nucleotide Metabolism	Pyrimidine metabolism	259839	275944	713514	131824	242263	197242	194884	356749	251811
Metabolism	Carbohydrate Metabolism	Pyruvate metabolism	210744	230076	659516	109012	217569	167147	133461	259045	176030
Organismal Systems	Immune System	RIG-I-like receptor signaling pathway	222	131	353	310	898	892	135	292	121
Genetic Information Processing	Folding, Sorting and Degradation	RNA degradation	81025	83779	178956	39064	68963	56609	52872	100910	73495
Genetic Information Processing	Transcription	RNA polymerase	23873	26207	77037	11997	21674	17492	18359	34902	23650
Genetic Information Processing	Translation	RNA transport	15278	17844	68597	9137	14311	14436	10807	18431	14693
Cellular Processes	Cell Motility	Regulation of actin cytoskeleton	0	0	1	12	9	6	0	0	13
Human Diseases	Cancers	Renal cell carcinoma	4512	3245	3157	2460	3915	3438	2544	5188	4392
Organismal Systems	Endocrine System	Renin-angiotensin system	829	710	330	201	275	179	161	443	200
Genetic Information Processing	Replication, recombination and repair proteins	Replication, recombination and repair proteins_Unclassified	129030	136421	352222	68575	120022	98779	97482	185361	131814
Genetic Information Processing	Restriction enzyme	Restriction enzyme_Unclassified	25035	26117	103335	13898	23605	20320	16768	32404	24333
Metabolism	Metabolism of Cofactors and Vitamins	Retinol metabolism	15310	17995	25687	8211	17529	12242	9055	18758	11710
Human Diseases	Immune System Diseases	Rheumatoid arthritis	0	0	0	0	0	0	0	0	0
Metabolism	Metabolism of Cofactors and Vitamins	Riboflavin metabolism	48318	51544	180758	22960	41507	32000	35974	73812	51338
Genetic Information Processing	Translation	Ribosome	355429	389844	1059010	181838	346409	275900	259085	487541	342202
Genetic Information Processing	Translation	Ribosome Biogenesis	217225	249703	539110	101156	182909	147595	139257	259207	185664
Genetic Information Processing	Translation	Ribosome biogenesis in eukaryotes	9369	12351	7414	3992	7516	5685	4814	9089	6787
Organismal Systems	Digestive System	Salivary secretion	4	11	0	0	2	4	0	0	0
Metabolism	Lipid Metabolism	Secondary bile acid biosynthesis	520	484	534	144	372	414	661	149	211
Environmental Information Processing	Membrane Transport	Secretion system	327009	412181	1015749	151826	276726	214827	212650	424387	283522
Metabolism	Metabolism of Other Amino Acids	Selenocompound metabolism	70018	71371	170063	40503	71579	59491	51078	96765	71808
Metabolism	Metabolism of Terpenoids and Polyketides	Sesquiterpenoid biosynthesis	0	0	0	0	0	0	0	0	0
Human Diseases	Infectious Diseases	Shigellosis	0	0	1	12	9	6	0	0	13
Cellular Processes and Signaling	Signal transduction mechanisms	Signal transduction mechanisms_Unclassified	80478	96277	175363	43849	71276	60010	59416	112686	78758
Human Diseases	Cancers	Small cell lung cancer	2743	2360	2172	1367	2816	1843	646	1625	1089
Metabolism	Lipid Metabolism	Sphingolipid metabolism	19591	5836	28560	14203	20218	22851	22039	32028	30805
Genetic Information Processing	Transcription	Spliceosome	33	32	16	0	4	1	4	6	12
Cellular Processes and Signaling	Sporulation	Sporulation_Unclassified	8339	13471	25093	5353	14484	13480	26333	16738	8024
Human Diseases	Infectious Diseases	Staphylococcus aureus infection	287	422	141	77	445	275	94	106	57
Metabolism	Carbohydrate Metabolism	Starch and sucrose metabolism	109904	102057	276417	66538	117930	102512	100974	175716	125903
Metabolism	Lipid Metabolism	Steroid biosynthesis	1617	958	1147	1731	2115	2024	2019	4075	3146
Metabolism	Lipid Metabolism	Steroid hormone biosynthesis	5865	3279	3719	1907	2568	2211	2623	4851	5211
Metabolism	Biosynthesis of Other Secondary Metabolites	Stilbenoid, diarylheptanoid and gingerol biosynthesis	3830	2232	2908	3452	5714	4434	2742	5632	4477
Metabolism	Biosynthesis of Other Secondary Metabolites	Streptomycin biosynthesis	57614	60551	177564	36642	68305	56252	46506	88535	62738
Metabolism	Xenobiotics Biodegradation and Metabolism	Styrene degradation	18012	19085	13390	8349	16979	11490	12247	24478	17475
Metabolism	Energy Metabolism	Sulfur metabolism	58325	59250	141880	31791	52148	44423	36858	71334	55271
Genetic Information Processing	Folding, Sorting and Degradation	Sulfur relay system	68042	90573	228150	39463	78392	59751	47010	97409	65513
Metabolism	Lipid Metabolism	Synthesis and degradation of ketone bodies	29289	27841	35652	13017	24384	17893	9845	20585	16546
Human Diseases	Immune System Diseases	Systemic lupus erythematosus	176	51	322	51	159	84	44	106	164
Environmental Information Processing	Signal Transduction	TGF-beta signaling pathway	0	0	0	0	0	0	0	0	0
Metabolism	Metabolism of Other Amino Acids	Taurine and hypotaurine metabolism	24888	27932	20431	10146	20895	14719	18604	35181	24354
Metabolism	Metabolism of Terpenoids and Polyketides	Terpenoid backbone biosynthesis	95394	101042	253023	48996	91955	72783	68104	131590	92202
Metabolism	Metabolism of Terpenoids and Polyketides	Tetracycline biosynthesis	32934	35641	99306	14778	30286	21420	20089	41190	28133
Metabolism	Metabolism of Cofactors and Vitamins	Thiamine metabolism	72501	77073	207280	36020	70141	55033	53000	97672	72659
Cellular Processes	Cell Communication	Tight junction	0	0	1	12	9	6	0	0	13
Metabolism	Xenobiotics Biodegradation and Metabolism	Toluene degradation	39434	42924	91200	19142	37437	27249	23434	49292	35965
Human Diseases	Infectious Diseases	Toxoplasmosis	2706	2347	2086	1367	2816	1843	637	1603	1089
Genetic Information Processing	Transcription	Transcription factors	226824	238445	464655	120644	215752	182060	176701	304085	215946
Genetic Information Processing	Transcription	Transcription machinery	182397	167391	425169	87830	149489	121805	131489	243372	189690
Genetic Information Processing	Transcription related proteins	Transcription related proteins_Unclassified	164	102	100	57	112	140	112	96	68
Genetic Information Processing	Translation	Translation factors	84133	94208	254845	43290	82404	66154	60605	113552	80613
Genetic Information Processing	Translation proteins	Translation proteins_Unclassified	150488	169609	393416	74368	139843	113418	101931	190340	134736
Environmental Information Processing	Membrane Transport	Transporters	869884	1044110	1856126	543781	1162611	917092	667188	1097950	680043
Metabolism	Biosynthesis of Other Secondary Metabolites	Tropane, piperidine and pyridine alkaloid biosynthesis	24484	26136	61638	11521	22441	17876	14199	27535	20287
Metabolism	Amino Acid Metabolism	Tryptophan metabolism	108812	105525	126203	53589	98499	72600	65721	135100	99653
Human Diseases	Infectious Diseases	Tuberculosis	27419	27987	107454	18570	31541	27353	22192	43807	31236
Environmental Information Processing	Signal Transduction	Two-component system	380051	460414	1111228	182403	313952	255936	230847	448185	319403
Human Diseases	Metabolic Diseases	Type I diabetes mellitus	7613	7851	20950	4661	8964	7329	5272	9628	6939
Human Diseases	Metabolic Diseases	Type II diabetes mellitus	7329	7367	20164	3825	7542	6206	4866	9129	6542
Metabolism	Amino Acid Metabolism	Tyrosine metabolism	79657	81767	145455	37934	72812	55692	50297	98162	69174
Metabolism	Metabolism of Cofactors and Vitamins	Ubiquinone and other terpenoid-quinone biosynthesis	64350	80674	141683	33783	71038	51514	38200	80242	53753
Genetic Information Processing	Folding, Sorting and Degradation	Ubiquitin system	4736	4672	17841	3198	5178	4022	4960	10239	7527
Environmental Information Processing	Signal Transduction	VEGF signaling pathway	130	51	86	0	0	0	8	22	0
Metabolism	Amino Acid Metabolism	Valine, leucine and isoleucine biosynthesis	147598	171272	372606	76845	162832	121113	100528	190287	128545
Metabolism	Amino Acid Metabolism	Valine, leucine and isoleucine degradation	155949	145277	202527	79861	144937	109375	79301	163157	126419
Metabolism	Glycan Biosynthesis and Metabolism	Various types of N-glycan biosynthesis	9	69	133	104	52	145	19	2	299
Organismal Systems	Circulatory System	Vascular smooth muscle contraction	0	0	0	0	0	0	0	0	0
Organismal Systems	Excretory System	Vasopressin-regulated water reabsorption	99	80	108	277	788	825	12	20	36
Human Diseases	Infectious Diseases	Vibrio cholerae infection	456	1132	108	60	69	47	75	240	73
Human Diseases	Infectious Diseases	Vibrio cholerae pathogenic cycle	15021	18630	94425	6490	10761	8712	9378	19473	12002
Human Diseases	Cardiovascular Diseases	Viral myocarditis	2613	2309	2087	1379	2825	1849	637	1603	1102
Metabolism	Metabolism of Cofactors and Vitamins	Vitamin B6 metabolism	34617	37682	85492	18091	37110	28191	21482	38699	28254
Environmental Information Processing	Signal Transduction	Wnt signaling pathway	20	7	5	4	5	13	0	1	8
Metabolism	Xenobiotics Biodegradation and Metabolism	Xylene degradation	7218	9778	7220	3320	8299	5928	5173	9115	5832
Metabolism	Metabolism of Terpenoids and Polyketides	Zeatin biosynthesis	7545	7336	20728	3468	6568	5231	4853	9060	7021
Metabolism	Lipid Metabolism	alpha-Linolenic acid metabolism	7310	8563	4662	3371	6420	4588	3565	7348	5327
Metabolism	Metabolism of Other Amino Acids	beta-Alanine metabolism	77472	78438	116161	38773	71433	52772	43194	88757	63121
Metabolism	Biosynthesis of Other Secondary Metabolites	beta-Lactam resistance	10428	9974	7029	4502	7773	5535	7719	15220	12266
Genetic Information Processing	Translation	mRNA surveillance pathway	1185	2118	15284	475	2134	944	867	1878	815
Environmental Information Processing	Signal Transduction	mTOR signaling pathway	0	0	0	0	0	0	0	0	0
Cellular Processes	Cell Growth and Death	p53 signaling pathway	3965	2379	2897	1574	2981	1991	645	1618	1940
