# Supplementary material for: Activated sludge bacterial communities of typical wastewater treatment plants: distinct genera identification and metabolic potential differential analysis
Source: AMB Express. 2018 Nov 14;8:184. doi: 10.1186/s13568-018-0714-0 (PMC6236004; doi:10.1186/s13568-018-0714-0)
Supplement: Supplementary file 4 — Additional file 4. KEGG based functional enzyme encoding gene composition statistic table. [file 13568_2018_714_MOESM4_ESM.xls]

## Sheet: supplyment material 4
Level_1	SX (O)	SX (A)	SX-II(OD)	QG(Ana)	QG(Ano)	QG(O)	SY(A)	SY(O)	SX-III(OD)
K01365: cathepsin L [EC:3.4.22.15]	0	0	0	0	0	0	0	0	0
K01364: streptopain [EC:3.4.22.10]	0	0	0	0	0	0	0	0	0
K01361: lactocepin [EC:3.4.21.96]	1	0	0	0	0	3	1	0	0
K01360: proprotein convertase subtilisin/kexin type 2 [EC:3.4.21.94]	178	148	312	8	26	7	26	76	109
K01362: None	14627	16511	54244	6773	12511	9353	9587	20069	12925
K02249: competence protein ComGG	0	0	1	0	0	0	0	0	0
K05841: sterol 3beta-glucosyltransferase [EC:2.4.1.173]	411	20	42	160	131	136	9	6	203
K05844: ribosomal protein S6 modification protein	1353	839	605	527	852	614	136	314	566
K05845: osmoprotectant transport system substrate-binding protein	458	373	400	290	593	410	439	998	210
K05846: osmoprotectant transport system permease protein	2140	1951	2045	1816	2632	2400	3506	6951	3619
K05847: osmoprotectant transport system ATP-binding protein	1400	1174	945	824	1081	1076	2608	4545	2884
K00508: linoleoyl-CoA desaturase [EC:1.14.19.3]	2052	848	1178	373	488	339	64	164	1068
K00500: phenylalanine-4-hydroxylase [EC:1.14.16.1]	1641	1396	776	1026	999	1128	1857	3739	3055
K00507: stearoyl-CoA desaturase (delta-9 desaturase) [EC:1.14.19.1]	4130	4045	16375	1702	1908	1903	2241	4827	4216
K00504: peptidylglycine monooxygenase [EC:1.14.17.3]	417	20	27	119	62	88	4	10	210
K00505: tyrosinase [EC:1.14.18.1]	132	52	87	0	1	0	7	22	0
K12521: minor pilin subunit PapF	0	0	0	0	0	0	0	0	0
K01101: 4-nitrophenyl phosphatase [EC:3.1.3.41]	1176	2134	1471	1044	3263	2123	948	1271	635
K01103: 6-phosphofructo-2-kinase / fructose-2,6-bisphosphatase [EC:2.7.1.105 3.1.3.46] or fructose-2,6-bisphosphatase [EC:3.1.3.46]	122	137	64	34	21	32	19	17	17
K12520: minor pilin subunit PapE	0	0	0	0	0	0	0	0	0
K01104: protein-tyrosine phosphatase [EC:3.1.3.48]	8377	8627	21494	4681	8443	6935	6146	9567	7236
K05592: ATP-dependent RNA helicase DeaD [EC:3.6.4.13] or ATP-dependent RNA helicase DeaD	5053	5156	4501	1297	3260	1986	2026	3765	3133
K05593: aminoglycoside 6-adenylyltransferase [EC:2.7.7.-]	18	17	20	12	15	94	518	8	7
K05590: ATP-dependent RNA helicase SrmB [EC:2.7.7.-]	2	2	4	2	4	14	0	0	0
K05591: ATP-independent RNA helicase DbpA [EC:3.6.4.13] or ATP-independent RNA helicase DbpA	1101	1525	459	266	281	285	56	141	210
K05596: LysR family transcriptional regulator, chromosome initiation inhibitor	1132	1460	494	397	582	460	146	372	324
K05597: glutamin-(asparagin-)ase [EC:3.5.1.38]	326	418	128	53	65	40	15	31	58
K05594: ElaB protein	2	2	1	0	2	2	0	0	0
K05595: multiple antibiotic resistance protein	4572	2974	16949	2229	2892	2700	2390	5133	5216
K05599: anthranilate 1,2-dioxygenase (deaminating, decarboxylating) large subunit [EC:1.14.12.1]	0	2	0	0	1	1	0	0	0
K11964: pellino	0	0	0	0	0	0	0	0	0
K11962: urea transport system ATP-binding protein	5	0	0	0	0	0	2	0	0
K14540: ribosome biogenesis GTPase A	857	2444	518	240	410	498	774	352	231
K12529: putative selenate reductase FAD-binding subunit	34	10	93	270	799	820	10	18	30
K12528: putative selenate reductase molybdopterin-binding subunit	0	0	0	1	17	4	0	0	0
K06353: phosphatase RapC regulator	0	0	0	0	0	0	0	0	0
K02456: general secretion pathway protein G	6801	9788	33206	3371	3934	3933	5172	11875	8131
K02457: general secretion pathway protein H	2073	2394	1351	578	928	664	185	460	555
K02454: general secretion pathway protein E	5259	7117	17839	1581	2297	1825	1167	3382	2052
K02455: general secretion pathway protein F	3336	4663	15841	1101	1685	1290	534	1473	1057
K02452: general secretion pathway protein C	720	768	332	308	406	326	102	243	254
K02453: general secretion pathway protein D	4166	6096	2882	1653	2132	1808	2484	5299	3801
K02450: general secretion pathway protein A	522	415	14140	412	532	582	232	697	374
K02103: GntR family transcriptional regulator, arabinose operon transcriptional repressor	10	13	58	13	16	61	316	9	34
K08138: MFS transporter, SP family, xylose:H+ symportor	10	25	27	4	12	17	5	9	7
K02108: F-type H+-transporting ATPase subunit a [EC:3.6.3.14]	6683	6842	20029	3376	6589	5189	4521	8515	6372
K02109: F-type H+-transporting ATPase subunit b [EC:3.6.3.14]	8283	7905	35203	4697	8321	6933	7007	13265	9823
K02458: general secretion pathway protein I	1983	2513	1161	498	707	549	175	438	523
K02459: general secretion pathway protein J	1948	2337	1153	488	680	508	174	426	516
K08137: MFS transporter, SP family, galactose:H+ symporter	37	33	9	9	20	21	3	5	6
K03851: taurine-pyruvate aminotransferase [EC:2.6.1.77]	110	61	26	33	87	60	11	11	20
K03850: alpha-1,2-glucosyltransferase [EC:2.4.1.-] or alpha-1,2-glucosyltransferase [EC:2.4.1.256]	0	0	0	0	0	0	0	0	0
K03852: sulfoacetaldehyde acetyltransferase [EC:2.3.3.15]	449	520	363	59	146	77	65	157	132
K03855: ferredoxin like protein	1401	2326	1866	342	2167	762	725	1411	800
K03856: 3-deoxy-7-phosphoheptulonate synthase [EC:2.5.1.54]	3763	5436	32438	3536	8037	6097	4856	9172	5221
K13018: UDP-D-GlcNAc3NA acetyltransferase [EC:2.3.1.-]	339	263	416	49	59	34	32	87	176
K13019: UDP-GlcNAc3NAcA epimerase [EC:5.1.3.23]	239	200	418	308	828	854	44	102	152
K13010: perosamine synthetase	73	26	105	834	1473	1471	20	42	49
K13011: O-antigen biosynthesis protein WbqL	26	15	3	3	13	1	7	18	1
K13012: O-antigen biosynthesis protein WbqP	194	311	99	150	146	175	129	123	73
K13013: O-antigen biosynthesis protein WbqV	244	139	193	106	230	137	43	96	148
K13014: undecaprenyl phosphate-alpha-L-ara4FN deformylase [EC:3.5.-.-]	4	9	5	2	9	14	1	1	0
K13015: UDP-N-acetyl-D-glucosamine dehydrogenase [EC:1.1.1.-]	711	440	525	1599	1991	2273	1851	3664	2867
K13016: UDP-D-GlcNAcA oxidase [EC:1.1.1.-]	527	136	71	136	93	109	16	12	258
K13017: UDP-3-keto-D-GlcNAcA aminotransferase [EC:2.6.1.-]	424	327	474	58	72	48	54	145	174
K08566: plasminogen activator [EC:3.4.23.48]	1	1	2	1	3	11	0	0	0
K08567: hydrogenase 2 maturation protease [EC:3.4.24.-]	1086	2232	1339	206	1759	524	682	1301	573
K13274: cell wall-associated protease [EC:3.4.21.-]	0	0	0	0	0	0	0	0	0
K13275: major intracellular serine protease [EC:3.4.21.-]	0	0	1	0	0	0	0	0	0
K13276: bacillopeptidase F [EC:3.4.21.-]	0	0	0	0	0	0	0	0	0
K13277: minor extracellular protease Epr [EC:3.4.21.-]	0	0	0	0	0	0	0	0	0
K03275: UDP-glucose:(glucosyl)LPS alpha-1,3-glucosyltransferase [EC:2.4.1.-]	0	1	1	1	1	3	0	0	0
K03274: ADP-L-glycero-D-manno-heptose 6-epimerase [EC:5.1.3.20]	1274	1576	14286	661	1030	881	391	1078	612
K03277: heptosyltransferase IV [EC:2.4.-.-]	0	0	0	0	0	0	0	0	0
K03276: UDP-glucose/galactose:(glucosyl)LPS alpha-1,2-glucosyl/galactosyltransferase [EC:2.4.1.-]	0	0	0	0	0	0	0	0	0
K03271: phosphoheptose isomerase [EC:5.-.-.-]	4306	5913	17740	2733	5095	4145	4109	8003	4918
K03270: 3-deoxy-D-manno-octulosonate 8-phosphate phosphatase (KDO 8-P phosphatase) [EC:3.1.3.45]	4321	4488	3334	1638	1600	1853	2974	5790	4869
K03273: D-glycero-D-manno-heptose 1,7-bisphosphate phosphatase [EC:3.1.3.-]	3462	3749	3166	2096	2885	2927	2689	6084	4421
K03272: D-beta-D-heptose 7-phosphate kinase / D-beta-D-heptose 1-phosphate adenosyltransferase [EC:2.7.1.- 2.7.7.-]	3790	4747	17961	2236	4031	3048	5605	11444	7260
K03279: UDP-glucose:(galactosyl)LPS alpha-1,2-glucosyltransferase [EC:2.4.1.58]	0	0	0	0	0	2	8	0	0
K03278: UDP-D-galactose:(glucosyl)LPS alpha-1,3-D-galactosyltransferase [EC:2.4.1.44]	0	0	0	0	0	0	0	0	0
K11022: structural toxin protein (hemagglutinin/hemolysin) RtxA	0	0	0	0	0	0	0	0	0
K12277: MSHA biogenesis protein MshF	0	0	0	0	0	0	0	0	0
K12276: MSHA biogenesis protein MshE	109	108	61	36	45	27	6	18	20
K12270: accessory secretory protein Asp3	6	2	2	1	2	13	4	7	0
K11058: enterotoxin Cpe	0	0	0	0	0	0	0	0	0
K12279: MSHA biogenesis protein MshI	123	154	61	38	49	37	6	18	21
K12278: MSHA biogenesis protein MshG	110	108	61	36	45	27	6	18	20
K07557: archaeosine tRNA-ribosyltransferase [EC:2.4.2.-]	0	0	0	0	0	0	0	0	0
K07550: benzoylsuccinyl-CoA thiolase BbsB subunit [EC:2.3.1.-]	0	3	0	0	0	0	0	0	0
K07552: MFS transporter, DHA1 family, bicyclomycin/chloramphenicol resistance protein	5632	5324	4290	1812	3666	2828	870	1738	2531
K06319: spore maturation protein CgeA	0	0	0	0	0	0	0	0	0
K09909: hypothetical protein	6	6	2	1	4	8	0	1	1
K09908: hypothetical protein	5	13	6	5	12	16	3	8	6
K12051: ComB7 competence protein	0	0	0	0	0	1	4	0	0
K12050: ComB8 competence protein	0	0	0	0	0	1	4	0	0
K12057: conjugal transfer pilus assembly protein TraF	573	662	282	119	380	178	42	132	157
K12056: conjugal transfer mating pair stabilization protein TraG	530	614	234	105	358	164	38	130	154
K06221: 2,5-diketo-D-gluconate reductase A [EC:1.1.1.274]	44	48	95	24	93	66	122	308	35
K09900: hypothetical protein	1	1	3	2	2	12	0	0	0
K09903: uridylate kinase [EC:2.7.4.22]	6618	7240	19897	3400	6473	5176	4838	9055	6372
K09902: hypothetical protein	439	547	23	28	43	51	10	25	17
K09904: hypothetical protein	2	2	4	2	4	14	0	0	0
K09907: hypothetical protein	2	2	4	2	4	14	0	0	0
K09906: hypothetical protein	12	8	5	4	7	20	2	9	7
K11501: centromere protein I	0	0	0	0	0	0	0	0	0
K03234: elongation factor EF-2 [EC:3.6.5.3] or elongation factor 2	0	0	0	0	0	0	0	0	0
K00773: queuine tRNA-ribosyltransferase [EC:2.4.2.29]	6614	7362	19819	3415	6331	5127	4744	8820	6355
K00772: 5'-methylthioadenosine phosphorylase [EC:2.4.2.28]	4401	5731	18581	3561	6906	5619	3545	8003	5238
K00777: None	70	38	61	16	31	12	14	17	12
K00776: NAD-diphthamide ADP-ribosyltransferase [EC:2.4.2.36]	0	0	0	0	0	0	0	0	0
K06313: spore germination protein	3	5	1	1	2	23	64	0	0
K06315: transcriptional regulator of the spore photoproduct lyase operon	0	0	0	0	0	0	0	0	0
K05574: NADH dehydrogenase I subunit 3 [EC:1.6.5.3] or NAD(P)H-quinone oxidoreductase subunit 3 [EC:1.6.5.3]	5	0	0	0	0	0	2	0	0
K10201: N-acetylglucosamine transport system permease protein	7	3	3	24	64	44	0	0	0
K07176: putative serine/threonine protein kinase	0	0	0	0	0	0	0	0	0
K07177: PDZ domain-containing protein	174	120	160	177	484	286	138	324	74
K07174: Mn2+-dependent serine/threonine protein kinase [EC:2.7.1.-]	0	0	0	0	0	0	0	0	0
K07175: PhoH-like ATPase	2352	3706	2122	628	1163	717	858	2427	1079
K07172: None	741	457	484	737	589	845	1791	3591	2753
K07173: S-ribosylhomocysteine lyase [EC:4.4.1.21]	79	83	147	28	101	177	557	741	41
K07170: GAF domain-containing protein	3246	2985	2427	596	2320	1030	885	1417	1631
K07171: None	2826	1411	16074	2023	2514	2747	4300	6615	4067
K07178: RIO kinase 1 [EC:2.7.11.1]	907	1808	287	229	320	238	110	312	191
K07179: RIO kinase 2 [EC:2.7.11.1]	0	0	0	0	0	0	0	0	0
K00195: acetyl-CoA decarbonylase/synthase complex subunit epsilon or carbon-monoxide dehydrogenase epsilon subunit [EC:1.2.99.2]	0	0	0	0	0	0	0	0	0
K00194: acetyl-CoA decarbonylase/synthase complex subunit delta or carbon-monoxide dehydrogenase delta subunit [EC:1.2.99.2]	1219	2144	15315	485	2150	960	895	1915	836
K00197: carbon-monoxide dehydrogenase gamma subunit [EC:1.2.99.2] or acetyl-CoA decarbonylase/synthase complex subunit gamma [EC:2.1.1.-]	1303	2289	15319	491	2162	984	896	1922	848
K00196: carbon-monoxide dehydrogenase iron sulfur subunit	39	8	15	6	7	7	16	8	16
K00191: CO-methylating acetyl-CoA synthase [EC:2.3.1.169]	0	0	0	0	0	0	0	0	0
K00190: carbon monoxide dehydrogenase / acetyl-CoA synthase subunit beta [EC:1.2.7.4 1.2.99.2 2.3.1.169]	120	88	119	213	182	257	40	44	189
K00193: acetyl-CoA decarbonylase/synthase complex subunit beta [EC:2.3.1.-] or carbon-monoxide dehydrogenase beta subunit [EC:1.2.99.2]	0	0	0	0	0	0	0	0	0
K00192: acetyl-CoA decarbonylase/synthase complex subunit alpha [EC:1.2.99.2] or carbon-monoxide dehydrogenase alpha subunit [EC:1.2.99.2]	0	0	0	0	0	0	0	0	0
K00198: carbon-monoxide dehydrogenase catalytic subunit [EC:1.2.99.2]	448	548	1009	38	69	123	667	1636	623
K06405: stage V sporulation protein AC	27	37	48	15	35	164	615	12	4
K10109: maltose/maltodextrin transport system permease protein	157	78	221	870	1559	1588	481	780	108
K10108: maltose/maltodextrin transport system substrate-binding protein	129	50	234	1412	2198	2273	1049	1302	98
K10107: capsular polysaccharide transport system permease protein	724	336	706	292	773	463	100	230	331
K01828: None	32	42	5	10	36	13	8	5	5
K01829: protein disulfide-isomerase [EC:5.3.4.1]	244	115	92	66	55	54	10	26	55
K01826: 5-carboxymethyl-2-hydroxymuconate isomerase [EC:5.3.3.10]	811	964	623	217	342	256	98	239	348
K01825: 3-hydroxyacyl-CoA dehydrogenase / enoyl-CoA hydratase / 3-hydroxybutyryl-CoA epimerase / enoyl-CoA isomerase [EC:1.1.1.35 4.2.1.17 5.1.2.3 5.3.3.8]	99	108	73	56	99	103	18	53	57
K01822: steroid delta-isomerase [EC:5.3.3.1]	718	1097	475	132	295	135	51	143	173
K01823: isopentenyl-diphosphate delta-isomerase [EC:5.3.3.2]	1989	543	1788	1461	2523	2270	465	1025	1568
K01820: None	140	37	161	297	882	869	284	568	71
K01821: 4-oxalocrotonate tautomerase [EC:5.3.2.-]	3408	5434	3121	1390	1762	1597	2733	6378	4128
K00999: CDP-diacylglycerol--inositol 3-phosphatidyltransferase [EC:2.7.8.11]	2	1	0	0	2	0	1	1	0
K00998: phosphatidylserine synthase [EC:2.7.8.8]	5951	5715	18277	2335	2890	2955	3363	6971	5686
K00995: CDP-diacylglycerol--glycerol-3-phosphate 3-phosphatidyltransferase [EC:2.7.8.5]	8790	11569	50802	6805	12597	10227	10434	20337	12996
K00997: holo-[acyl-carrier protein] synthase [EC:2.7.8.7]	4493	6200	18490	2886	5967	4465	4077	8843	5026
K00996: undecaprenyl-phosphate galactose phosphotransferase [EC:2.7.8.6]	98	92	19	23	49	48	80	164	20
K00991: 2-C-methyl-D-erythritol 4-phosphate cytidylyltransferase [EC:2.7.7.60]	4983	6313	4709	1714	3521	2423	4332	7584	5082
K00990: [protein-PII] uridylyltransferase [EC:2.7.7.59]	2947	3788	2011	1268	1914	1471	2161	4586	3406
K00992: None	288	359	198	54	111	36	16	48	43
K11028: vacuolating cytotoxin	0	0	0	0	0	5	20	0	0
K02622: topoisomerase IV subunit B [EC:5.99.1.-]	3859	3074	2604	1023	1714	1256	533	861	1721
K02625: MFS transporter, MHS family, dicarboxylic acid transporter PcaT	0	0	0	0	0	0	0	0	0
K03564: peroxiredoxin Q/BCP [EC:1.11.1.15]	7332	9043	6681	4453	7348	6030	6506	12999	9056
K13489: chemotaxis-related protein WspD	39	23	18	16	14	14	5	4	6
K13488: chemotaxis-related protein WspB	39	23	18	16	14	14	5	4	6
K13483: xanthine dehydrogenase YagT iron-sulfur-binding subunit	1333	1068	682	873	877	970	1872	3784	2959
K13482: xanthine dehydrogenase large subunit [EC:1.17.1.4]	773	969	372	235	427	286	321	679	224
K13481: xanthine dehydrogenase small subunit [EC:1.17.1.4]	767	967	372	235	427	286	321	679	224
K13480: xanthine dehydrogenase iron-sulfur-binding subunit	0	0	0	0	0	2	5	0	0
K13487: methyl-accepting chemotaxis protein WspA	39	23	18	10	14	12	5	4	6
K13486: chemotaxis protein methyltransferase WspC	39	23	18	16	14	14	5	4	6
K14680: RNA ligase [EC:6.5.1.3]	1	1	0	0	4	2	1	0	0
K14681: argininosuccinate lyase / amino-acid N-acetyltransferase [EC:4.3.2.1 2.3.1.1]	0	0	0	0	0	0	0	0	0
K14682: amino-acid N-acetyltransferase [EC:2.3.1.1]	1412	2717	1036	433	640	423	189	547	394
K08358: tetrathionate reductase subunit B	465	964	289	68	98	84	17	46	92
K08357: tetrathionate reductase subunit A	322	463	185	323	872	871	22	46	95
K08356: arsenite oxidase large subunit [EC:1.20.98.1]	14	19	1	1	4	2	0	0	0
K08355: arsenite oxidase small subunit [EC:1.20.98.1]	14	19	1	1	4	2	0	0	0
K03469: ribonuclease HI [EC:3.1.26.4]	5899	5405	18890	3308	4814	4715	4219	7943	5905
K03462: nicotinamide phosphoribosyltransferase [EC:2.4.2.12]	0	0	0	0	1	0	0	0	0
K03464: muconolactone D-isomerase [EC:5.3.3.4]	280	414	76	56	93	51	22	53	65
K03465: thymidylate synthase (FAD) [EC:2.1.1.148]	1079	1131	15359	676	1120	1093	1170	2851	1303
K03466: DNA segregation ATPase FtsK/SpoIIIE, S-DNA-T family	6800	7321	19798	4410	8636	6978	5024	9377	6097
K01648: ATP citrate (pro-S)-lyase [EC:2.3.3.8]	221	78	13988	324	450	478	209	640	266
K01649: 2-isopropylmalate synthase [EC:2.3.3.13]	9743	11188	37604	5576	11658	8841	7129	13899	8669
K01643: citrate lyase subunit alpha / citrate CoA-transferase [EC:4.1.3.6 2.8.3.10] or citrate lyase subunit alpha [EC:4.1.3.6]	451	1571	120	84	171	325	127	77	62
K01640: hydroxymethylglutaryl-CoA lyase [EC:4.1.3.4]	5390	6048	3930	1939	4439	2533	1282	2521	2374
K01641: hydroxymethylglutaryl-CoA synthase [EC:2.3.3.10]	435	25	8	151	93	129	15	15	197
K01646: citrate lyase subunit gamma [EC:4.1.3.6]	171	809	23	32	81	167	12	5	10
K01647: citrate synthase [EC:2.3.3.1]	7436	7933	6752	4269	7749	6174	5188	9573	6671
K01644: citrate lyase subunit beta [EC:4.1.3.6] or citrate lyase subunit beta / citryl-CoA lyase [EC:4.1.3.6 4.1.3.34]	8849	11153	8458	3731	8750	5797	2907	6861	4408
K02597: nitrogen fixation protein NifZ	1188	1193	1287	395	1038	594	115	318	533
K02626: arginine decarboxylase [EC:4.1.1.19]	230	185	201	311	828	856	68	122	99
K02595: nitrogen fixation protein NifW	522	317	578	207	551	329	54	151	260
K02594: homocitrate synthase NifV	711	480	14434	498	923	814	348	761	477
K02593: nitrogen fixation protein NifT	508	274	574	192	523	325	52	145	253
K02592: nitrogenase molybdenum-iron protein NifN	549	428	594	212	557	373	129	183	267
K02591: nitrogenase molybdenum-iron protein beta chain [EC:1.18.6.1]	1247	839	15328	744	1482	1185	550	1133	935
K02590: nitrogen regulatory protein PII 2	246	161	13991	328	456	549	557	643	267
K02598: nitrite transporter NirC	45	15	25	9	12	29	56	8	17
K02849: heptosyltransferase III [EC:2.4.-.-]	1233	2260	15300	497	2177	986	886	1883	813
K14061: universal stress protein F	1	3	6	3	5	17	0	0	0
K14062: outer membrane protein N	1	2	4	2	4	16	0	0	0
K14063: AraC family transcriptional regulator, positive regulator of tynA and feaB	1	1	2	1	3	11	0	0	0
K14064: universal stress protein C	1	1	2	1	3	11	0	0	0
K14065: universal stress protein D	0	0	0	0	0	0	0	0	0
K14067: malate-CoA ligase subunit beta [EC:6.2.1.9]	238	106	174	55	109	78	13	45	26
K02841: heptosyltransferase I [EC:2.4.-.-]	1393	1553	14957	992	1015	1169	2073	4375	3086
K02840: UDP-D-galactose:(glucosyl)LPS alpha-1,6-D-galactosyltransferase [EC:2.4.1.-]	3	0	0	0	0	9	6	0	0
K02843: heptosyltransferase II [EC:2.4.-.-]	4450	5134	45926	3074	4768	4102	5674	12576	8386
K02844: UDP-glucose:(heptosyl)LPS alpha-1,3-glucosyltransferase [EC:2.4.1.-]	306	256	14013	350	507	524	264	716	297
K02847: O-antigen ligase [EC:6.-.-.-]	1	2	2	1	3	5	0	0	0
K02846: N-methyl-L-tryptophan oxidase [EC:1.5.3.-]	1	1	2	1	3	11	0	0	0
K02102: arabinose operon protein AraM	32	12	95	270	780	816	10	17	30
K09758: aspartate 4-decarboxylase [EC:4.1.1.12]	240	360	46	30	64	36	85	176	20
K06039: uncharacterized protein involved in oxidation of intracellular sulfur	315	210	14021	403	648	592	275	757	278
K06034: sulfopyruvate decarboxylase subunit alpha [EC:4.1.1.79]	60	33	142	284	812	831	13	22	36
K06036: None	405	17	0	114	55	85	0	0	196
K06037: None	0	0	0	0	0	0	0	0	0
K06032: None	0	0	0	0	0	0	0	0	0
K01581: ornithine decarboxylase [EC:4.1.1.17]	1667	1242	15381	694	1472	1147	561	1461	887
K02702: photosystem I 4.8kDa protein	5	0	0	0	0	0	2	0	0
K02659: twitching motility protein PilI	1820	3120	1022	408	617	403	167	481	378
K13490: two-component system, chemotaxis family, sensor histidine kinase and response regulator WspE	40	23	18	17	23	15	5	4	6
K13491: two-component system, chemotaxis family, response regulator WspF [EC:3.1.1.61]	39	23	18	16	15	14	5	4	6
K03644: lipoic acid synthetase [EC:2.8.1.8]	5470	4473	18562	3140	4627	4359	3479	7751	5816
K03645: negative modulator of initiation of replication	2	2	4	2	4	14	0	0	0
K03646: colicin import membrane protein	2184	3329	15146	804	1226	1001	420	1228	687
K03647: protein involved in ribonucleotide reduction	214	175	372	22	91	78	124	295	135
K03640: peptidoglycan-associated lipoprotein	4985	4858	31274	2522	3211	2992	3181	7613	5168
K03641: TolB protein	4529	6156	17673	3371	6259	4834	3117	6564	4483
K03642: rare lipoprotein A	5747	4991	18921	2351	3220	2838	3304	7745	5929
K03643: LPS-assembly lipoprotein	2620	3513	1859	710	1436	887	383	1013	810
K03648: uracil-DNA glycosylase [EC:3.2.2.-] or uracil-DNA glycosylase [EC:3.2.2.27]	3152	2376	1622	938	1452	1271	915	689	1310
K03649: TDG/mug DNA glycosylase family protein [EC:3.2.2.-]	274	133	207	328	964	920	437	928	110
K06694: 26S proteasome non-ATPase regulatory subunit 10	0	0	0	0	0	0	0	0	0
K11814: multidrug resistance protein EbrA	0	0	0	0	0	0	0	0	0
K12428: fatty acid CoA ligase FadD32	5	5	2	4	13	4	10	17	1
K12429: fatty acid CoA ligase FadD36	3	5	4	15	12	7	8	17	14
K12422: long chain fatty acid CoA ligase FadD10 [EC:6.2.1.-]	0	0	0	0	0	0	0	0	0
K12423: fatty acid CoA ligase FadD21	2	2	0	2	2	1	8	15	0
K12420: ketoreductase [EC:1.1.1.-] or ketoacyl reductase [EC:1.3.1.-]	0	0	0	0	0	0	0	0	0
K12421: fatty acid CoA ligase FadD9	3	5	0	4	4	2	8	18	0
K12426: long chain fatty acid CoA FadD26	0	2	0	0	0	0	0	2	0
K12427: fatty acid CoA ligase FadD28	0	0	0	2	1	0	0	2	0
K12424: fatty acid CoA ligase FadD22	0	0	0	0	0	0	0	0	0
K12425: fatty acid CoA ligase FadD23	0	0	0	0	0	0	0	0	0
K07349: minor fimbrial subunit	1	3	7	4	7	34	0	0	0
K07348: minor fimbrial subunit	1	2	4	2	4	16	0	0	0
K05380: phycoerythrin-associated linker protein	0	0	0	0	0	0	0	0	0
K07345: major type 1 subunit fimbrin (pilin)	602	866	58	62	84	116	22	39	13
K07344: type IV secretion system protein TrbL	1393	968	1146	313	908	496	443	1013	590
K07347: outer membrane usher protein	1001	1066	503	243	461	398	77	189	256
K07346: fimbrial chaperone protein	644	707	130	173	218	229	33	76	77
K07341: death on curing protein	2123	2736	2356	1084	3235	1741	1220	1966	1015
K07340: hypothetical protein	1243	1544	747	322	568	389	118	286	314
K07343: DNA transformation protein and related proteins	475	458	346	237	384	341	329	137	188
K07342: protein transport protein SEC61 subunit gamma and related proteins	0	0	0	0	0	0	0	0	0
K06968: ribosomal RNA large subunit methyltransferase M [EC:2.1.1.-]	647	946	254	113	211	143	20	35	67
K06969: putative SAM-dependent methyltransferase or ribosomal RNA large subunit methyltransferase I [EC:2.1.1.-]	5799	4235	17563	4660	6277	6745	4787	7971	5822
K06962: None	299	136	14054	895	1184	1206	251	656	315
K06963: or tRNA acetyltransferase TAN1	0	0	0	0	0	0	0	0	0
K06960: None	2504	3444	16984	2281	4722	3807	4233	7951	4360
K06961: ribosomal RNA assembly protein	0	0	0	0	0	0	0	0	0
K06966: None	11715	11872	37756	5773	10960	8013	6917	14732	11367
K06967: or tRNA (adenine-N(1)-)-methyltransferase [EC:2.1.1.36]	55	79	57	25	73	230	666	17	8
K06964: None	0	0	0	0	0	0	0	0	0
K06965: protein pelota	0	0	0	0	0	0	0	0	0
K08995: putative membrane protein	2670	1640	2120	1043	1114	1147	2271	4640	3868
K08994: putative membrane protein	3097	1119	1485	926	925	881	168	358	1689
K08997: hypothetical protein	124	744	43	2	8	17	63	218	2
K08996: putative membrane protein	5	4	25	4	4	12	247	526	9
K08990: putative membrane protein	486	232	617	180	497	300	84	218	282
K08993: putative membrane protein	7	15	5	2	9	17	14	1	0
K08992: putative membrane protein	114	80	120	66	150	96	8	27	2
K08999: hypothetical protein	3946	3070	31662	2769	5217	4168	3430	7785	5439
K08998: hypothetical protein	6499	7159	19799	3366	6339	5054	4538	9018	6312
K08344: suppressor for copper-sensitivity B	23	32	36	22	100	69	28	62	15
K08345: nitrate reductase 2, alpha subunit [EC:1.7.99.4]	1	1	2	1	3	11	0	0	0
K08346: nitrate reductase 2, beta subunit [EC:1.7.99.4]	1	1	2	1	3	11	0	0	0
K14940: gamma-F420-2:alpha-L-glutamate ligase [EC:6.3.2.32]	0	0	0	0	0	1	1	0	0
K02724: photosystem II PsbZ protein	5	0	0	0	0	0	2	0	0
K08349: formate dehydrogenase-N, beta subunit [EC:1.2.1.2]	1	1	2	1	3	11	0	0	0
K11815: multidrug resistance protein EbrB	0	0	0	0	0	0	0	0	0
K05929: phosphoethanolamine N-methyltransferase [EC:2.1.1.103]	3	2	41	7	6	6	7	6	32
K05928: tocopherol O-methyltransferase [EC:2.1.1.95]	160	43	318	40	147	76	39	92	162
K05927: quinone-reactive Ni/Fe-hydrogenase small subunit [EC:1.12.5.1]	45	66	1	0	0	5	18	0	0
K05924: None	0	0	0	0	0	0	0	0	0
K05922: quinone-reactive Ni/Fe-hydrogenase large subunit [EC:1.12.5.1]	48	88	1	0	0	5	18	0	2
K05921: 5-oxopent-3-ene-1,2,5-tricarboxylate decarboxylase / 2-hydroxyhepta-2,4-diene-1,7-dioate isomerase [EC:4.1.1.68 5.3.3.-]	2061	3491	1706	440	2244	865	1376	2819	772
K00349: Na+-transporting NADH:ubiquinone oxidoreductase subunit D [EC:1.6.5.-]	790	353	364	179	153	246	196	111	346
K00698: chitin synthase [EC:2.4.1.16]	0	0	2	0	0	0	0	0	0
K00340: NADH-quinone oxidoreductase subunit K [EC:1.6.5.3] or NADH dehydrogenase I subunit K [EC:1.6.5.3]	6795	7068	34108	4303	7230	6041	6056	12991	9167
K00341: NADH dehydrogenase I subunit L [EC:1.6.5.3] or NADH-quinone oxidoreductase subunit L [EC:1.6.5.3]	6987	7783	34339	5173	8823	7578	6136	13246	9198
K00690: sucrose phosphorylase [EC:2.4.1.7]	131	39	112	282	831	894	305	46	41
K00343: NADH dehydrogenase I subunit N [EC:1.6.5.3] or NADH-quinone oxidoreductase subunit N [EC:1.6.5.3]	6846	7096	34220	5185	8825	7590	6066	13008	9202
K00344: NADPH2:quinone reductase [EC:1.6.5.5]	8171	6284	6193	4516	7655	5953	5200	10854	8562
K00697: alpha,alpha-trehalose-phosphate synthase (UDP-forming) [EC:2.4.1.15]	4418	4179	17534	1316	3783	1997	1277	2870	2413
K00346: Na+-transporting NADH:ubiquinone oxidoreductase subunit A [EC:1.6.5.-]	789	351	364	178	153	246	196	111	346
K00347: Na+-transporting NADH:ubiquinone oxidoreductase subunit B [EC:1.6.5.-]	829	361	379	184	160	252	212	119	362
K09116: hypothetical protein	33	60	6	13	25	52	272	2	8
K09117: hypothetical protein	6301	7078	5646	2970	5903	4439	4000	7582	5768
K05337: ferredoxin	1375	1731	15340	909	1454	1323	973	2506	1335
K09118: hypothetical protein	343	625	263	471	1315	1162	147	346	112
K09119: hypothetical protein	0	0	0	0	0	0	0	0	0
K02106: short-chain fatty acids transporter	58	84	23	15	42	33	47	7	7
K05823: N-acetyldiaminopimelate deacetylase [EC:3.5.1.47]	11	9	3	1	11	19	9	2	1
K05820: MFS transporter, PPP family, 3-phenylpropionic acid transporter	1045	2097	947	1213	2277	1940	248	627	432
K05826: lysine biosynthesis protein LysW	1273	2354	1628	1443	3434	2449	2645	5230	3167
K05827: lysine biosynthesis protein LysX	2096	4367	2802	1201	4927	2548	1587	3027	1227
K02100: MFS transporter, SP family, arabinose:H+ symporter	1	2	3	4	8	30	0	0	0
K02101: arabinose operon protein AraL	0	0	0	0	0	0	0	0	0
K00524: ribonucleotide reductase, class II [EC:1.17.4.1]	0	0	0	0	0	0	0	0	0
K00525: ribonucleoside-diphosphate reductase alpha chain [EC:1.17.4.1]	9491	11815	36627	4731	9841	7060	7656	15383	10202
K00526: ribonucleoside-diphosphate reductase beta chain [EC:1.17.4.1]	2499	3137	1539	1896	2864	2771	2779	5164	3180
K00527: ribonucleoside-triphosphate reductase [EC:1.17.4.2]	1498	2480	16126	883	1250	1605	2256	2818	1745
K00520: mercuric reductase [EC:1.16.1.1]	4866	6393	17452	2926	5716	4344	3342	7002	4481
K00522: ferritin heavy chain [EC:1.16.3.1]	0	0	0	0	0	0	0	0	0
K00523: CDP-4-dehydro-6-deoxyglucose reductase [EC:1.17.1.1]	1972	3378	1095	525	706	479	233	719	550
K02451: general secretion pathway protein B	215	181	113	39	36	34	7	18	64
K00528: ferredoxin--NADP+ reductase [EC:1.18.1.2]	3551	5263	3578	1796	3404	2901	2067	3558	1746
K00529: ferredoxin--NAD+ reductase [EC:1.18.1.3]	2527	3496	2369	875	3189	1354	951	1926	1188
K00025: malate dehydrogenase [EC:1.1.1.37]	0	0	0	1	2	2	3	0	0
K14215: trans,polycis-decaprenyl diphosphate synthase [EC:2.5.1.86]	2	3	0	2	2	1	8	16	0
K14213: Xaa-Pro dipeptidase [EC:3.4.13.9]	0	0	0	0	0	0	0	0	0
K03453: bile acid:Na+ symporter, BASS family	2249	757	1426	635	720	693	314	348	1322
K00796: dihydropteroate synthase [EC:2.5.1.15]	6796	7986	19921	2737	5392	3827	4659	9353	6382
K05339: holin-like protein LrgB	1	2	2	0	1	2	0	0	0
K00027: malate dehydrogenase (oxaloacetate-decarboxylating) [EC:1.1.1.38]	2228	3696	16851	890	3154	1836	2401	4192	1665
K00794: 6,7-dimethyl-8-ribityllumazine synthase [EC:2.5.1.78] or riboflavin synthase beta chain [EC:2.5.1.-]	6844	7578	19870	2621	5078	3630	4386	9093	6376
K00793: riboflavin synthase [EC:2.5.1.9] or riboflavin synthase alpha chain [EC:2.5.1.9]	6367	7051	19450	2561	4951	3568	4329	8947	6213
K01347: IgA-specific serine endopeptidase [EC:3.4.21.72]	0	0	0	0	1	1	4	0	0
K01346: pancreatic elastase II [EC:3.4.21.71]	0	0	0	0	0	0	0	0	0
K01344: protein C (activated) [EC:3.4.21.69]	0	0	0	0	0	0	0	0	0
K01343: tissue plasminogen activator [EC:3.4.21.68]	0	0	0	0	0	0	0	0	0
K00791: tRNA dimethylallyltransferase [EC:2.5.1.75]	7545	7336	20728	3468	6568	5231	4853	9060	7021
K01340: tryptase [EC:3.4.21.59]	0	0	0	2	2	2	0	0	0
K00790: UDP-N-acetylglucosamine 1-carboxyvinyltransferase [EC:2.5.1.7]	6774	7420	20011	3436	6566	5378	5436	9079	6438
K02694: photosystem I subunit III	5	0	0	0	0	0	2	0	0
K02696: photosystem I subunit VIII	5	0	0	0	0	0	2	0	0
K02697: photosystem I subunit IX	5	0	0	0	0	0	2	0	0
K02690: photosystem I core protein Ib or photosystem I P700 chlorophyll a apoprotein A2	5	0	0	0	0	0	2	0	0
K02691: photosystem I subunit VII	5	0	0	0	0	0	2	0	0
K02692: photosystem I subunit II	5	0	0	0	0	0	2	0	0
K02693: photosystem I subunit IV	5	0	0	0	0	0	2	0	0
K02698: photosystem I subunit X	10	0	0	0	0	0	4	0	0
K02699: photosystem I subunit XI	5	0	0	0	0	0	2	0	0
K00836: diaminobutyrate-2-oxoglutarate transaminase [EC:2.6.1.76]	543	647	443	166	340	195	62	167	174
K00837: None	3336	2361	3061	3646	4231	4612	6515	13520	9465
K00835: valine--pyruvate aminotransferase [EC:2.6.1.66]	40	15	97	274	787	836	16	25	37
K00832: aromatic-amino-acid transaminase [EC:2.6.1.57]	1695	2157	1007	423	713	489	146	341	424
K00833: adenosylmethionine-8-amino-7-oxononanoate aminotransferase [EC:2.6.1.62]	4479	4242	17341	1542	2337	1957	1307	3328	2593
K00830: alanine-glyoxylate transaminase / serine-glyoxylate transaminase / serine-pyruvate transaminase [EC:2.6.1.44 2.6.1.45 2.6.1.51]	4251	5082	17499	2398	3530	2992	3238	7222	4641
K00831: phosphoserine aminotransferase [EC:2.6.1.52]	4632	4442	3347	2013	3137	2608	1416	1513	2053
K00839: aminotransferase [EC:2.6.1.-]	174	114	180	291	921	885	116	248	68
K04335: minor curlin subunit	153	48	319	40	148	77	34	92	164
K04334: major curlin subunit	1	1	1	0	2	2	0	0	0
K01120: 3',5'-cyclic-nucleotide phosphodiesterase [EC:3.1.4.17]	290	467	296	138	290	192	19	58	102
K01126: glycerophosphoryl diester phosphodiesterase [EC:3.1.4.46]	8599	7108	7302	5366	9527	8138	6678	12836	9757
K04333: LuxR family transcriptional regulator, csgAB operon transcriptional regulatory protein	1	1	2	1	3	11	0	0	0
K01129: dGTPase [EC:3.1.5.1]	5529	6333	19443	3099	6222	4731	4661	9151	5732
K01128: None	121	63	27	35	89	54	4	12	26
K04339: scyllo-inosamine 4-kinase [EC:2.7.1.65]	0	0	0	0	0	0	0	0	0
K04338: curli production assembly/transport component CsgF	165	49	322	40	149	77	35	94	166
K02470: DNA gyrase subunit B [EC:5.99.1.3]	6695	7307	20022	3487	6710	5454	5583	9361	6415
K02471: putative ATP-binding cassette transporter	1052	1188	1037	414	868	581	157	383	462
K02472: UDP-N-acetyl-D-mannosaminuronic acid dehydrogenase [EC:1.1.1.-]	138	83	96	45	145	101	24	47	40
K02473: UDP-N-acetylglucosamine 4-epimerase [EC:5.1.3.7]	0	3	0	0	0	0	0	0	0
K02474: UDP-N-acetyl-D-galactosamine dehydrogenase [EC:1.1.1.-]	3491	3184	16195	1005	1473	1313	854	1267	1696
K02475: two-component system, CitB family, response regulator	22	17	70	9	43	22	102	276	39
K02476: two-component system, CitB family, sensor kinase [EC:2.7.13.3]	23	17	70	31	98	62	102	276	39
K02477: two-component system, LytT family, response regulator	9385	2172	4628	4041	2829	3790	6416	12682	13027
K02478: two-component system, LytT family, sensor kinase [EC:2.7.13.3]	31	38	61	41	107	93	78	210	26
K02479: two-component system, NarL family, response regulator	922	537	14471	2020	2662	2908	2045	4322	3079
K09019: putative NADH dehydrogenase/NAD(P)H nitroreductase RutE [EC:1.-.-.-]	986	763	623	238	421	280	167	375	330
K01267: aspartyl aminopeptidase [EC:3.4.11.21]	68	166	58	87	101	160	451	99	27
K13074: biflaviolin synthase [EC:1.14.21.7]	0	0	0	0	0	0	0	0	0
K13075: N-acyl homoserine lactone hydrolase [EC:3.1.1.81]	4	5	44	7	8	6	8	7	33
K11441: dehydrogluconokinase [EC:2.7.1.13]	0	1	0	0	1	0	0	0	0
K14055: universal stress protein E	6	6	4	4	6	18	0	0	0
K13299: glutathione S-transferase kappa 1 [EC:2.5.1.18]	0	0	0	0	0	0	0	0	0
K13292: phosphatidylglycerol:prolipoprotein diacylglycerol transferase [EC:2.-.-.-]	4998	6747	18896	3534	6440	5265	4584	8738	5425
K14057: LysR family transcriptional regulator, regulator of abg operon	2	2	4	1	4	12	0	2	0
K14056: HTH-type transcriptional regulator, repressor for puuD	0	0	2	1	1	11	0	0	0
K02856: L-rhamnose-H+ transport protein	1106	184	905	111	223	112	34	87	676
K02585: nitrogen fixation protein NifB	830	662	14586	620	1115	941	368	881	548
K12211: intracellular multiplication protein IcmG	14	5	21	2	2	2	2	4	1
K12210: intracellular multiplication protein IcmF	0	0	0	0	0	0	0	0	0
K12213: intracellular multiplication protein IcmK	43	22	46	37	85	58	2	6	4
K12212: intracellular multiplication protein IcmJ	14	5	21	2	2	2	2	4	1
K12215: intracellular multiplication protein IcmM	0	0	0	0	0	0	0	0	0
K02854: AraC family transcriptional regulator, L-rhamnose operon transcriptional activator RhaR	84	15	86	61	62	104	14	12	71
K12217: intracellular multiplication protein IcmO	15	6	26	8	8	3	2	8	2
K12216: intracellular multiplication protein IcmN	14	5	21	2	2	2	2	4	1
K12219: intracellular multiplication protein IcmQ	14	5	21	2	2	2	2	4	1
K12218: intracellular multiplication protein IcmP	15	6	26	8	8	3	2	8	2
K02855: AraC family transcriptional regulator, L-rhamnose operon regulatory protein RhaS	1	1	3	2	4	22	0	0	0
K08692: malate-CoA ligase subunit alpha [EC:6.2.1.9]	238	106	174	55	109	77	13	45	26
K08693: 3'-nucleotidase [EC:3.1.3.6]	4	4	2	1	3	2	0	2	1
K08690: cis-2,3-dihydrobiphenyl-2,3-diol dehydrogenase [EC:1.3.1.56]	12	22	15	3	23	6	5	12	2
K08691: malyl-CoA lyase [EC:4.1.3.24]	437	217	535	198	567	347	133	318	238
K08696: carbon dioxide concentrating mechanism protein CcmK	15	0	0	0	0	0	6	0	0
K08697: carbon dioxide concentrating mechanism protein CcmL	5	0	0	0	0	0	2	0	0
K11748: glutathione-regulated potassium-efflux system ancillary protein KefG	72	181	16	70	44	66	24	57	22
K11749: regulator of sigma E protease [EC:3.4.24.-]	6418	7130	19586	3141	5973	4782	4653	8728	6017
K11746: glutathione-regulated potassium-efflux system ancillary protein KefF	93	42	61	30	20	39	7	12	13
K11747: glutathione-regulated potassium-efflux system protein KefB	1032	890	882	177	394	248	188	447	372
K11744: AI-2 transport protein TqsA	2	2	3	2	4	14	3	0	0
K11745: glutathione-regulated potassium-efflux system ancillary protein KefC	431	528	204	117	122	129	37	82	123
K11742: spermidine export protein MdtI	3	3	4	3	5	22	20	0	1
K11743: spermidine export protein MdtJ	5	4	5	5	22	58	273	0	1
K11740: bacteriophage N4 adsorption protein B	489	458	444	101	320	164	50	146	244
K11741: quaternary ammonium compound-resistance protein SugE	2993	2335	1741	859	1616	1063	702	1377	1238
K13920: propanediol dehydratase small subunit [EC:4.2.1.28]	35	51	17	7	6	22	32	3	7
K13921: 1-propanol dehydrogenase	0	0	1	1	1	10	0	0	0
K13922: propionaldehyde dehydrogenase	13	39	7	4	7	60	323	1	1
K13923: phosphotransacylase	0	0	1	1	1	10	0	0	0
K13924: two-component system, chemotaxis family, CheB/CheR fusion protein [EC:2.1.1.80 3.1.1.61]	2425	1334	2573	768	1515	1010	922	2515	1839
K13925: plasmin and fibronectin-binding protein A	0	0	0	0	0	0	0	0	0
K13926: ribosome-dependent ATPase	879	1154	469	197	482	286	135	308	178
K13927: holo-ACP synthase / triphosphoribosyl-dephospho-CoA synthase [EC:2.7.7.61 2.7.8.25]	5	9	7	4	13	27	77	1	0
K13928: LysR family transcriptional regulator, malonate utilization transcriptional regulator	105	68	82	28	47	28	9	20	16
K13929: malonate decarboxylase alpha subunit [EC:2.3.1.187]	164	131	136	57	97	51	28	71	45
K09923: hypothetical protein	212	391	267	30	31	40	6	24	79
K09922: hypothetical protein	1853	2886	1369	721	1070	902	517	866	733
K06201: copper homeostasis protein	1980	933	1057	534	1146	1279	574	273	931
K06200: carbon starvation protein	1878	1653	29013	1008	1648	1598	1025	1867	969
K06207: GTP-binding protein	5423	5109	4572	2916	4333	4193	3679	7174	5523
K06206: sugar fermentation stimulation protein A	703	1028	1210	211	464	405	737	1731	763
K06205: MioC protein	7	13	5	3	10	15	1	2	1
K09924: hypothetical protein	1087	1556	1002	745	888	846	1934	4030	2896
K09929: hypothetical protein	300	887	357	17	40	19	93	302	119
K06208: chorismate mutase [EC:5.4.99.5]	1144	2176	1477	1114	3496	2157	735	1268	627
K00759: adenine phosphoribosyltransferase [EC:2.4.2.7]	4529	3609	4255	2679	3996	3886	3739	6759	5262
K00758: thymidine phosphorylase [EC:2.4.2.4]	1361	1354	603	417	900	591	290	695	359
K00752: hyaluronan synthase [EC:2.4.1.212]	12	12	48	6	33	28	72	199	23
K00757: uridine phosphorylase [EC:2.4.2.3]	1498	299	911	255	266	462	783	42	883
K00756: pyrimidine-nucleoside phosphorylase [EC:2.4.2.2]	577	684	473	1532	2029	2402	2279	4054	2813
K00754: None	5494	4959	5096	1956	3833	2644	3118	4600	3646
K06001: tryptophan synthase beta chain [EC:4.2.1.20]	2263	4084	16293	1622	4320	2951	1554	2426	1258
K05557: MFS transporter, DHA2 family, integral membrane protein	0	0	0	0	0	0	0	0	0
K09766: hypothetical protein	16	23	4	7	10	43	90	9	0
K05554: aromatase [EC:4.2.1.-] or cyclase/dehydratase [EC:4.2.1.-]	0	0	0	0	0	0	0	0	0
K07475: putative phosphohydrolase	0	0	0	0	0	0	0	0	0
K07150: None	155	440	91	74	176	238	672	542	52
K07151: dolichyl-diphosphooligosaccharide--protein glycosyltransferase [EC:2.4.1.119]	9	69	133	104	52	145	19	2	299
K07152: None	10939	12146	9114	5103	10142	7249	6516	13977	10134
K07153: high frequency lysogenization protein	708	956	111	170	274	184	22	47	48
K07154: None	6249	4943	4046	2263	2531	2420	3063	6511	5520
K07155: quercetin 2,3-dioxygenase [EC:1.13.11.24]	0	0	0	0	0	0	0	0	0
K07156: None	679	455	517	443	1053	610	567	1365	198
K07157: None	2816	3349	1690	1707	3065	2488	457	1154	1024
K07406: alpha-galactosidase [EC:3.2.1.22]	552	177	781	3381	6831	7177	1262	820	340
K07407: alpha-galactosidase [EC:3.2.1.22]	3556	1405	2702	2539	3142	3787	5449	7761	6850
K07404: 6-phosphogluconolactonase [EC:3.1.1.31]	951	194	286	673	447	828	2399	3540	2794
K07405: alpha-amylase [EC:3.2.1.1]	144	88	67	18	20	122	175	8	38
K07402: xanthine dehydrogenase accessory factor	5076	6898	4904	3583	7991	6291	2396	4872	2658
K07403: membrane-bound serine protease (ClpP class)	3454	4089	17578	1800	3573	2416	3564	8037	4729
K07400: Fe/S biogenesis protein NfuA	473	549	18	56	45	64	7	14	17
K07401: selenoprotein W-related protein	148	80	229	871	1547	1540	31	62	117
K01808: ribose 5-phosphate isomerase B [EC:5.3.1.6]	4448	3579	18457	2656	5442	4333	4426	7917	5487
K01809: mannose-6-phosphate isomerase [EC:5.3.1.8]	6268	6281	19775	3306	6549	5121	4445	9003	6344
K01800: maleylacetoacetate isomerase [EC:5.2.1.2]	1549	1476	718	452	747	506	220	517	444
K01801: maleylpyruvate isomerase [EC:5.2.1.4]	14	50	3	1	3	1	0	0	7
K01802: peptidylprolyl isomerase [EC:5.2.1.8]	6803	7166	6382	3424	6396	4559	6416	13602	8825
K01803: triosephosphate isomerase (TIM) [EC:5.3.1.1]	6695	7321	19974	3418	6532	5227	4927	9270	6417
K01804: L-arabinose isomerase [EC:5.3.1.4]	165	114	217	67	125	155	692	801	114
K01805: xylose isomerase [EC:5.3.1.5]	2439	948	1301	1082	1649	1397	487	941	1053
K01807: ribose 5-phosphate isomerase A [EC:5.3.1.6]	3635	5706	3438	1848	4545	3020	1587	2801	1751
K09718: hypothetical protein	0	0	0	0	0	0	0	0	0
K14668: minimal PKS chain-length factor (CLF/KS beta) [EC:2.3.1.-]	0	1	6	5	5	7	0	0	2
K14669: minimal PKS acyl carrier protein	0	0	0	0	0	0	0	0	0
K14666: N-acetylglucosaminyltransferase [EC:2.4.1.-]	62	41	26	18	34	20	3	7	12
K14667: minimal PKS ketosynthase (KS/KS alpha) [EC:2.3.1.-]	3	3	47	12	12	12	7	6	34
K01664: para-aminobenzoate synthetase component II [EC:2.6.1.85]	265	177	215	190	506	291	216	496	98
K01665: para-aminobenzoate synthetase component I [EC:2.6.1.85]	2538	1602	15348	888	1401	1204	636	1320	1415
K01666: 4-hydroxy 2-oxovalerate aldolase [EC:4.1.3.39]	903	1418	664	602	1428	1221	439	306	292
K01667: tryptophanase [EC:4.1.99.1]	474	479	506	378	1060	1120	288	176	254
K01660: citryl-CoA lyase [EC:4.1.3.34]	0	0	0	0	2	4	0	0	0
K01661: naphthoate synthase [EC:4.1.3.36]	1320	2372	1662	1250	3748	2312	841	1635	750
K01662: 1-deoxy-D-xylulose-5-phosphate synthase [EC:2.2.1.7]	5793	7282	5658	1756	4316	2700	2730	5061	3348
K01663: glutamine amidotransferase / cyclase [EC:2.4.2.- 4.1.3.-]	38	112	1	12	28	38	0	2	3
K01668: tyrosine phenol-lyase [EC:4.1.99.2]	0	0	1	6	0	3	0	0	0
K01669: deoxyribodipyrimidine photo-lyase [EC:4.1.99.3]	6118	5369	18839	3593	5541	5225	3310	7758	6073
K02863: large subunit ribosomal protein L1	6618	7240	19896	3400	6473	5176	4838	9055	6372
K02862: putative membrane protein	17	4	34	11	13	12	248	531	16
K02860: 16S rRNA processing protein RimM	6281	7168	5766	2929	5932	4464	4584	8405	5794
K02867: large subunit ribosomal protein L11	6618	7238	19896	3400	6473	5176	4838	9055	6372
K02866: large subunit ribosomal protein L10e	0	0	0	0	0	0	0	0	0
K02864: large subunit ribosomal protein L10	6613	7240	19893	3399	6471	5168	4809	9046	6372
K02869: large subunit ribosomal protein L12	0	0	0	0	0	0	0	0	0
K05362: UDP-N-acetylmuramoyl-L-alanyl-D-glutamate-L-lysine ligase [EC:6.3.2.7]	7	8	2	1	8	8	0	1	1
K05365: penicillin-binding protein 1B [EC:2.4.1.129 3.4.-.-]	2274	2284	14708	1700	1543	1938	3760	7764	5623
K03402: transcriptional regulator of arginine metabolism	685	414	540	881	983	1234	2692	4129	2802
K03403: magnesium chelatase subunit H [EC:6.6.1.1]	271	112	363	650	999	839	41	100	193
K03400: long-chain-fatty-acyl-CoA reductase [EC:1.2.1.50]	0	0	0	0	0	0	0	0	0
K03406: methyl-accepting chemotaxis protein	24505	32032	91049	9799	18318	14376	13539	24385	16368
K03407: two-component system, chemotaxis family, sensor kinase CheA [EC:2.7.13.3]	6041	7781	19379	3205	4475	4087	4147	8783	5996
K03404: magnesium chelatase subunit D [EC:6.6.1.1]	680	295	14525	1302	1890	1717	305	818	665
K03405: magnesium chelatase subunit I [EC:6.6.1.1]	3653	2964	17070	3033	5601	4428	2996	6181	4734
K03408: purine-binding chemotaxis protein CheW	7654	8813	34069	3982	5884	5321	5078	9748	6717
K03409: chemotaxis protein CheX	1284	1603	1397	795	672	963	2422	5254	3384
K02315: DNA replication protein DnaC	495	285	507	1514	1968	2439	2564	3586	2772
K02314: replicative DNA helicase [EC:3.6.4.12] or replicative DNA helicase [EC:3.6.1.-]	6887	7698	20134	3489	6660	5297	4871	9108	6495
K02317: DNA replication protein DnaT	1	1	2	1	3	11	0	0	0
K02316: DNA primase [EC:2.7.7.-]	6625	7264	19898	3401	6475	5185	4837	9056	6373
K02313: chromosomal replication initiator protein	6736	7471	19924	3474	6523	5226	4881	9120	6409
K02312: 2,3-dihydroxybenzoate-AMP ligase [EC:2.7.7.58]	239	181	374	36	89	39	103	290	166
K02319: DNA polymerase I [EC:2.7.7.7]	206	48	14113	414	480	604	212	641	556
K12405: 3-hydroxyacyl-CoA dehydrogenase / 3a,7a,12a-trihydroxy-5b-cholest-24-enoyl-CoA hydratase [EC:1.1.1.35 4.2.1.107]	2	2	0	0	0	0	0	0	0
K12152: phosphatase NudJ [EC:3.6.1.-]	8	2	4	2	5	14	0	0	0
K12151: multiple stress resistance protein BhsA	1	1	2	1	3	11	0	0	0
K07091: lipopolysaccharide export system permease protein	2371	3413	1758	682	1312	835	375	923	774
K07090: None	19532	20437	86466	9762	17451	13851	12562	26518	18698
K07093: None	1952	3117	1469	1404	2183	1652	334	854	631
K07092: None	0	0	0	2	2	1	4	4	0
K07095: None	3041	2348	16830	2296	3168	3605	3945	6968	4899
K07094: putative glycerol-1-phosphate prenyltransferase [EC:2.5.1.-]	530	194	63	236	158	173	29	77	265
K07097: None	5	19	1	0	0	4	18	0	0
K07096: None	60	71	21	10	14	15	23	10	17
K07099: None	30	58	45	565	711	777	493	529	16
K07098: None	5484	4301	19387	3454	6111	5196	5041	8592	6290
K11175: phosphoribosylglycinamide formyltransferase 1 [EC:2.1.2.2]	6599	7219	19888	3393	6457	5147	4824	9053	6369
K11174: carbon-monoxide dehydrogenase (ferredoxin) [EC:1.2.7.4]	0	0	0	0	0	0	0	0	0
K11177: xanthine dehydrogenase YagR molybdenum-binding subunit [EC:1.17.1.4]	1647	1516	745	964	939	1055	1910	3879	3024
K11176: IMP cyclohydrolase [EC:3.5.4.10]	0	0	0	1	17	4	0	0	0
K11173: hydroxyacid-oxoacid transhydrogenase [EC:1.1.99.24]	968	2069	1299	158	1700	476	658	1236	556
K11179: tRNA 2-thiouridine synthesizing protein E [EC:2.8.1.-]	1995	8054	15081	948	2161	1756	866	2832	670
K11178: xanthine dehydrogenase YagS FAD-binding subunit [EC:1.17.1.4]	1647	1490	769	970	946	1058	1906	3885	3037
K00322: NAD(P) transhydrogenase [EC:1.6.1.1]	595	215	14228	824	758	994	1962	4177	2839
K00320: coenzyme F420-dependent N5,N10-methenyltetrahydromethanopterin reductase [EC:1.5.99.11]	243	139	346	1268	2636	2519	68	142	177
K00321: None	0	0	0	0	0	0	0	0	0
K00326: cytochrome-b5 reductase [EC:1.6.2.2]	117	731	40	1	3	0	63	217	1
K00324: NAD(P) transhydrogenase subunit alpha [EC:1.6.1.2]	7977	7053	6169	2657	5559	3358	3377	7008	6086
K00325: NAD(P) transhydrogenase subunit beta [EC:1.6.1.2]	4224	5064	3346	1202	3686	1727	1084	2272	1636
K00329: NADH dehydrogenase [EC:1.6.5.3]	980	906	28358	844	1387	1257	553	1566	684
K05945: None	0	0	3	0	0	0	0	0	0
K05944: None	0	0	0	0	0	0	0	0	0
K05947: mannosyl-3-phosphoglycerate synthase [EC:2.4.1.217]	0	0	0	0	0	0	0	0	0
K05946: N-acetylglucosaminyldiphosphoundecaprenol [EC:2.4.1.187]	2509	4363	3354	1837	3942	3003	3494	7303	4189
K06944: None	14	4	4	4	5	12	0	0	2
K06945: None	351	502	174	782	1206	956	41	77	66
K06946: None	189	162	332	121	207	152	62	148	180
K06415: stage V sporulation protein R	1393	2598	1547	924	2719	1379	770	1363	712
K06940: None	4681	5614	17192	1532	2339	2407	1377	2863	2540
K06941: ribosomal RNA large subunit methyltransferase N [EC:2.1.1.-]	7028	8669	20197	3507	6651	5261	4919	9248	6452
K06942: None	6619	7245	19896	3400	6473	5171	4838	9055	6372
K06943: nucleolar GTP-binding protein	0	0	0	0	0	0	0	0	0
K10806: acyl-CoA thioesterase YciA [EC:3.1.2.-]	1235	1475	1051	347	699	465	178	462	450
K10807: ribonucleoside-diphosphate reductase subunit M1 [EC:1.17.4.1]	455	22	15	124	70	93	5	5	212
K10804: acyl-CoA thioesterase I [EC:3.1.2.- 3.1.1.5]	4756	6789	16590	2408	2499	2644	4098	8721	6333
K10805: acyl-CoA thioesterase II [EC:3.1.2.-]	1658	981	921	604	1265	792	365	879	658
K06948: None	12	10	4	2	14	33	14	2	2
K06949: ribosome biogenesis GTPase [EC:3.6.1.-]	5328	6266	4688	2208	4852	3581	2608	3886	2832
K06418: small acid-soluble spore protein A (major alpha-type SASP)	0	1	1	0	0	2	0	0	0
K09138: hypothetical protein	16	49	5	18	87	61	1	3	4
K09139: hypothetical protein	0	4	0	2	1	3	0	0	0
K09134: hypothetical protein	3294	3450	16563	2079	3774	2805	3012	5714	4509
K09135: hypothetical protein	0	0	0	0	0	0	0	0	0
K09136: hypothetical protein or ribosomal protein S12 methylthiotransferase	760	1750	515	249	533	285	132	401	205
K09137: hypothetical protein	879	1261	530	899	1032	1045	1862	3826	2831
K09130: hypothetical protein	0	0	0	0	0	0	0	0	0
K09131: hypothetical protein	3633	4952	17882	1795	3909	2527	3563	8139	4947
K09132: hypothetical protein	224	68	13998	317	435	509	465	640	260
K09133: hypothetical protein	262	153	13986	316	433	470	209	640	259
K05808: putative sigma-54 modulation protein	5635	6688	18844	2381	4526	3760	4470	8214	5847
K05809: ribosome-associated inhibitor A	2	2	4	2	4	14	0	0	0
K05804: right origin-binding protein	4	4	8	4	8	59	253	0	0
K05805: CreA protein	1272	1334	1403	339	705	479	167	424	569
K05806: leu operon leader peptide	0	0	0	0	0	0	0	0	0
K05807: putative lipoprotein	4790	4180	17014	1893	2583	2263	2574	5291	4562
K05800: Lrp/AsnC family transcriptional regulator	1223	583	1322	471	1159	692	226	564	702
K05801: DnaJ like chaperone protein	683	402	746	281	710	453	216	408	385
K05802: potassium efflux system protein KefA	166	99	114	19	56	41	17	47	5
K05803: lipoprotein NlpI	6	3	4	4	6	18	0	0	0
K01044: carboxylesterase [EC:3.1.1.1]	297	520	290	115	214	138	25	67	98
K01045: arylesterase / paraoxonase [EC:3.1.1.2 3.1.8.1] or arylesterase [EC:3.1.1.2]	40	29	0	2	1	1	77	158	5
K01046: triacylglycerol lipase [EC:3.1.1.3]	751	666	395	466	1168	1034	185	381	178
K02068: putative ABC transport system ATP-binding protein	24	94	17	8	24	55	6	3	3
K04561: nitric oxide reductase, cytochrome b-containing subunit I [EC:1.7.2.5] or nitric-oxide reductase, cytochrome b-containing subunit I [EC:1.7.99.7]	1977	2970	1085	431	699	464	295	797	454
K01042: L-seryl-tRNA(Ser) seleniumtransferase [EC:2.9.1.1]	2844	4813	17321	2168	4406	3495	3422	7569	4458
K05568: multicomponent Na+:H+ antiporter subunit D	2396	3343	17108	1824	4544	3256	2770	4927	2121
K05567: multicomponent Na+:H+ antiporter subunit C	1768	2771	2369	1542	4343	2776	1712	2918	1318
K14273: xylose dehydrogenase (NAD/NADP)	0	0	0	0	0	0	0	0	0
K14275: D-xylonate dehydratase	0	0	0	0	0	0	0	0	0
K14274: D-xylonolactonase	0	0	0	0	0	0	8	0	0
K02062: thiamine transport system ATP-binding protein	104	44	40	21	30	43	6	11	18
K05245: L-carnitine/gamma-butyrobetaine antiporter	0	0	0	0	0	0	0	0	0
K05564: multicomponent K+:H+ antiporter subunit G	1859	3133	1145	327	434	339	162	476	386
K01048: lysophospholipase [EC:3.1.1.5]	764	342	776	281	782	471	236	487	351
K02066: putative ABC transport system permease protein	9437	8583	48040	3842	5013	4581	4031	9350	7620
K01322: prolyl oligopeptidase [EC:3.4.21.26]	2966	1247	1613	1221	1233	1293	2079	3906	3898
K01325: tissue kallikrein [EC:3.4.21.35]	0	0	0	0	0	0	0	0	0
K02065: putative ABC transport system ATP-binding protein	9520	9213	34239	3840	4679	4487	5510	12197	9845
K01326: pancreatic elastase I [EC:3.4.21.36]	0	0	0	0	0	0	0	0	0
K05560: multicomponent K+:H+ antiporter subunit C	1859	3133	1145	327	434	339	162	476	386
K02243: competence protein ComGA	12	10	4	2	14	33	14	2	2
K08930: light-harvesting protein B-800-850 alpha chain	555	179	1032	164	561	296	105	284	519
K02679: prepilin peptidase dependent protein A	1	2	2	2	4	12	0	0	0
K02676: type IV pilus assembly protein PilZ	1708	3063	948	429	638	416	163	477	400
K02674: type IV pilus assembly protein PilY1	2533	3878	15659	726	1034	882	446	1322	887
K02675: type IV pilus assembly protein PilY2	0	0	0	0	0	0	0	0	0
K02672: type IV pilus assembly protein PilW	2091	3530	14741	847	1247	1040	376	1114	586
K02241: competence protein ComFB	11	25	0	4	6	31	97	0	1
K02670: twitching motility protein PilU	3132	5063	1562	720	984	706	236	628	642
K02671: type IV pilus assembly protein PilV	2206	3726	1125	512	732	521	201	567	458
K00810: None	80	78	1	1	2	1	77	156	5
K00811: aspartate aminotransferase [EC:2.6.1.1]	2422	2661	2146	393	1928	792	830	1258	1419
K00812: aspartate aminotransferase [EC:2.6.1.1]	6055	6806	19417	3391	6335	5041	4199	9199	6403
K00813: aspartate aminotransferase [EC:2.6.1.1]	78	21	102	273	786	830	14	30	37
K00814: alanine transaminase [EC:2.6.1.2]	0	0	0	0	0	0	0	0	0
K00817: histidinol-phosphate aminotransferase [EC:2.6.1.9]	10441	11702	35915	5743	9833	8411	7498	14979	10327
K00818: acetylornithine aminotransferase [EC:2.6.1.11]	3664	3515	2480	1751	2554	2480	2292	4467	4130
K00819: ornithine--oxo-acid transaminase [EC:2.6.1.13]	2037	707	1599	478	901	584	432	995	1173
K02530: DeoR family transcriptional regulator, lactose phosphotransferase system repressor	11	8	2	1	8	26	9	2	1
K02245: competence protein ComGC	25	12	7	3	14	34	14	2	4
K02244: competence protein ComGB	11	10	3	2	14	25	10	2	2
K01499: methenyltetrahydromethanopterin cyclohydrolase [EC:3.5.4.27]	398	1101	317	375	1007	945	84	276	94
K01498: diaminohydroxyphosphoribosylaminopyrimidine deaminase [EC:3.5.4.26]	0	0	0	0	0	0	0	0	0
K01493: dCMP deaminase [EC:3.5.4.12]	2677	3362	3382	711	2860	1853	2054	3007	1933
K01492: phosphoribosylaminoimidazolecarboxamide formyltransferase [EC:2.1.2.3]	4	8	15	2	7	11	20	1	1
K01491: methylenetetrahydrofolate dehydrogenase (NADP+) / methenyltetrahydrofolate cyclohydrolase [EC:1.5.1.5 3.5.4.9]	13831	14632	39877	6662	12884	9784	10093	18819	12663
K01497: GTP cyclohydrolase II [EC:3.5.4.25]	2738	2346	15744	1663	2481	2090	2384	5164	3658
K01496: phosphoribosyl-AMP cyclohydrolase [EC:3.5.4.19]	2771	3439	16004	1255	2405	1727	781	2041	1140
K01495: GTP cyclohydrolase I [EC:3.5.4.16]	6312	7193	19439	2485	5052	3458	4775	9471	5996
K01494: dCTP deaminase [EC:3.5.4.13]	5059	6025	18010	3155	6140	4668	3715	7325	5044
K02418: flagellar protein FliO/FliZ	3161	6143	2518	681	2565	1150	1639	2222	1058
K02419: flagellar biosynthetic protein FliP	4891	7304	18523	1924	4145	2795	4341	8302	5015
K14492: two-component response regulator ARR-A family	0	0	0	0	0	0	0	0	0
K02412: flagellum-specific ATP synthase [EC:3.6.3.14]	4883	7300	18529	1916	4126	2769	4343	8368	5029
K02413: flagellar FliJ protein	3064	5516	3014	597	2366	1045	1999	3314	1448
K02410: flagellar motor switch protein FliG	4915	7350	18569	1929	4154	2801	4377	8388	5038
K02411: flagellar assembly protein FliH	4209	6937	17601	1757	3625	2466	3926	8046	4633
K02416: flagellar motor switch protein FliM	4699	6548	18439	1910	4045	2760	4271	8053	4993
K02417: flagellar motor switch protein FliN/FliY	5069	6792	18761	2219	4454	3112	4232	8457	5302
K02414: flagellar hook-length control protein FliK	1693	3104	730	399	597	418	191	474	278
K02415: flagellar FliL protein	4468	6511	18268	1385	4029	2125	1797	4558	2298
K00120: None	0	0	0	0	0	1	0	0	0
K00121: S-(hydroxymethyl)glutathione dehydrogenase / alcohol dehydrogenase [EC:1.1.1.284 1.1.1.1]	8425	11698	7227	2963	9982	4959	2866	5899	3485
K00430: peroxidase [EC:1.11.1.7]	0	0	0	0	0	0	0	0	0
K13058: mannosylfructose-phosphate synthase [EC:2.4.1.246]	2	0	1	1	2	3	3	0	0
K13059: N-acetylhexosamine 1-kinase [EC:2.7.1.162]	0	1	0	0	2	1	0	0	0
K13727: phenolic acid decarboxylase [EC:4.1.1.-]	6	3	11	1	11	13	4	2	1
K13057: trehalose synthase [EC:2.4.1.245]	1072	2511	1350	193	1751	549	667	1248	614
K13722: tricorn protease interacting factor F2/3 [EC:3.4.11.-]	0	0	0	0	0	0	0	0	0
K13051: beta-aspartyl-peptidase (threonine type) [EC:3.4.19.5]	2695	3031	1952	1897	3881	2907	2761	5508	3573
K13052: cell division protein DivIC	27	32	47	12	31	98	321	15	3
K00435: peroxiredoxin [EC:1.11.1.-]	54	29	39	20	43	32	3	11	10
K12054: lytic transglycosylase AtlA	0	0	0	0	0	0	0	0	0
K03239: translation initiation factor eIF-2B subunit alpha or translation initiation factor eIF-2B alpha subunit	0	0	0	0	0	0	0	0	0
K03238: translation initiation factor 2 subunit 2 or translation initiation factor eIF-2 beta subunit	0	0	0	0	0	0	0	0	0
K03231: elongation factor EF-1 alpha subunit [EC:3.6.5.3] or elongation factor 1-alpha	0	2	133	100	48	136	4	1	299
K03230: type III secretion protein SctV	86	69	63	28	57	34	22	32	35
K03232: elongation factor 1-beta or elongation factor EF-1 beta subunit	0	0	0	0	0	0	0	0	0
K12059: conjugal transfer pilus assembly protein TrbC	355	329	213	85	323	135	36	117	147
K03237: translation initiation factor 2 subunit 1 or translation initiation factor eIF-2 alpha subunit	0	0	0	0	0	0	0	0	0
K03236: translation initiation factor eIF-1A or translation initiation factor 1A	0	0	0	0	0	0	0	0	0
K12058: conjugal transfer mating pair stabilization protein TraN	355	329	217	86	326	138	38	117	147
K12239: dihydroaeruginoic acid synthetase	0	0	0	0	0	0	0	0	0
K12238: pyochelin biosynthesis protein PchD	0	0	0	0	0	0	0	0	0
K12235: serine racemase [EC:5.1.1.18]	0	0	0	0	0	0	0	0	0
K12234: coenzyme F420-0:L-glutamate ligase / coenzyme F420-1:gamma-L-glutamate ligase [EC:6.3.2.31 6.3.2.34] or F420-0:gamma-glutamyl ligase [EC:6.3.2.-]	1692	2696	2074	2340	5638	4198	1073	2104	1199
K13942: 5,10-methenyltetrahydromethanopterin hydrogenase [EC:1.12.98.2]	0	0	0	0	0	0	0	0	0
K13940: dihydroneopterin aldolase / 2-amino-4-hydroxy-6-hydroxymethyldihydropteridine diphosphokinase [EC:4.1.2.25 2.7.6.3]	16	34	39	69	150	215	424	4	6
K13941: 2-amino-4-hydroxy-6-hydroxymethyldihydropteridine diphosphokinase / dihydropteroate synthase [EC:2.7.6.3 2.5.1.15]	12	4	15	2	2	2	0	0	1
K12097: cag pathogenicity island protein 12	0	0	0	0	0	1	4	0	0
K12096: cag pathogenicity island protein 11	0	0	0	0	0	1	4	0	0
K12095: cag pathogenicity island protein 10	0	0	0	0	0	1	4	0	0
K12094: cag pathogenicity island protein 9	0	0	0	0	0	1	4	0	0
K12093: cag pathogenicity island protein 8	0	0	0	0	0	1	4	0	0
K12092: cag pathogenicity island protein 7	0	0	0	0	0	1	4	0	0
K12091: cag pathogenicity island protein 6	0	0	0	0	0	1	4	0	0
K12090: cag pathogenicity island protein 5	0	0	0	0	0	1	4	0	0
K12099: cag pathogenicity island protein 14	0	0	0	0	0	1	4	0	0
K12098: cag pathogenicity island protein 13	0	0	0	0	0	1	4	0	0
K06356: phosphatase RapG regulator	0	0	0	0	0	0	0	0	0
K05992: None	6	1	0	0	1	14	9	0	0
K03540: ribonuclease P protein subunit RPR2 [EC:3.1.26.5] or ribonuclease P subunit RPR2 [EC:3.1.26.5]	0	0	2	0	0	0	0	0	0
K06331: spore coat protein I	9	6	1	2	2	65	382	0	0
K06330: spore coat protein H	1	3	3	3	8	2	0	1	0
K07138: None	507	897	1045	55	96	265	1352	1639	627
K07139: None	1850	1969	15917	525	764	888	1311	2580	1560
K11811: arsenical resistance protein ArsH	1170	1143	491	216	485	287	112	267	278
K07132: None	76	62	33	19	45	44	99	18	27
K07133: None	5192	2647	31731	2047	2411	3228	3579	3477	3921
K07130: None	4400	6115	4999	3477	7955	5787	4888	9099	5324
K07131: None	1466	2577	1685	1671	3633	2332	1210	2394	1016
K07137: None	3184	3353	16639	1064	1403	1649	2315	2797	2346
K07134: None	0	0	0	0	0	0	0	0	0
K07135: None	0	0	0	0	0	0	0	0	0
K01860: chloromuconate cycloisomerase [EC:5.5.1.7]	0	0	0	0	0	0	0	0	0
K01866: tyrosyl-tRNA synthetase [EC:6.1.1.1]	6623	7242	19909	3405	6494	5190	4838	9057	6376
K01867: tryptophanyl-tRNA synthetase [EC:6.1.1.2]	6671	7280	19948	3407	6511	5199	4990	9421	6401
K01865: None	152	78	24	4	8	8	4	9	25
K01868: threonyl-tRNA synthetase [EC:6.1.1.3]	6634	7254	19902	3401	6480	5210	5092	9056	6375
K01869: leucyl-tRNA synthetase [EC:6.1.1.4]	6579	7232	19883	3395	6468	5174	4822	9047	6356
K06140: regulator of nucleoside diphosphate kinase	2759	3145	1528	473	711	485	276	700	980
K04766: acetoin utilization protein AcuA [EC:2.3.1.-]	1	5	1	1	0	2	0	0	0
K04767: acetoin utilization protein AcuB	854	783	15178	1199	1975	2060	1003	2876	981
K04764: integration host factor subunit alpha	3164	3919	16022	1114	2024	1495	648	1740	1161
K04762: ribosome-associated heat shock protein Hsp15	4299	3816	2922	1390	1869	1598	2380	4767	4258
K04763: integrase/recombinase XerD	7818	9677	21448	3826	8670	6075	5719	10419	7126
K04760: transcription elongation factor GreB	2136	3410	1174	493	692	462	234	699	485
K04761: LysR family transcriptional regulator, hydrogen peroxide-inducible genes activator	4530	4314	2734	1026	1794	1182	703	1623	1781
K04768: acetoin utilization protein AcuC	328	209	182	208	517	297	22	49	112
K04769: AbrB family transcriptional regulator, stage V sporulation protein T	20	35	28	15	31	152	620	2	5
K08313: fructose-6-phosphate aldolase 1 [EC:4.1.2.-]	2	2	5	3	21	27	8	0	0
K08312: ADP-ribose diphosphatase [EC:3.6.1.-]	711	955	122	162	265	178	19	39	36
K08311: putative (di)nucleoside polyphosphate hydrolase [EC:3.6.1.-]	2690	3557	1914	725	1477	913	419	1023	824
K08310: dATP pyrophosphohydrolase [EC:3.6.1.-]	2376	4680	2365	503	2172	801	827	1718	964
K08317: uncharacterized oxidoreductase [EC:1.1.-.-]	2	2	3	2	5	19	5	1	0
K08316: ribosomal RNA small subunit methyltransferase D [EC:2.1.1.171] or ribosomal RNA small subunit methyltransferase D [EC:2.1.1.52]	2829	3774	2528	932	3385	1640	1505	2189	1168
K08315: hydrogenase 3 maturation protease [EC:3.4.-.-] or hydrogenase 3 maturation protease [EC:3.4.23.51]	243	287	13986	320	446	496	210	640	259
K08314: fructose-6-phosphate aldolase 2 [EC:4.1.2.-]	8	18	2	1	4	17	33	0	0
K05149: tumor necrosis factor receptor superfamily member 12A	0	0	0	0	0	0	0	0	0
K08319: putative dehydrogenase [EC:1.1.-.-]	0	0	1	0	0	1	0	0	0
K08318: putative dehydrogenase [EC:1.1.-.-]	1	1	1	0	2	2	0	0	0
K06339: spore coat protein T	0	0	0	0	0	0	0	0	0
K14648: poly(U)-specific endoribonuclease [EC:3.1.-.-]	0	0	0	0	0	0	0	0	0
K14392: sodium/pantothenate symporter	70	256	28	13	29	52	10	7	13
K14393: cation/acetate symporter	3240	4268	16251	2145	3750	3102	880	2288	1420
K14645: serine protease [EC:3.4.21.-]	1234	1481	725	269	316	176	576	1254	339
K14647: minor extracellular serine protease Vpr [EC:3.4.21.-]	13	2	4	1	0	1	0	0	2
K01689: enolase [EC:4.2.1.11]	6756	7314	20017	3428	6522	5246	5111	9084	6413
K01686: mannonate dehydratase [EC:4.2.1.8]	1596	269	1103	272	358	488	908	121	933
K01687: dihydroxy-acid dehydratase [EC:4.2.1.9]	9472	11011	22260	4189	9378	6544	6319	10999	7541
K01684: galactonate dehydratase [EC:4.2.1.6]	528	499	347	589	439	686	2042	3564	2652
K01685: altronate hydrolase [EC:4.2.1.7]	2561	1380	1920	872	1721	1696	710	487	1432
K01682: aconitate hydratase 2 [EC:4.2.1.3]	1859	2466	1249	482	819	538	164	395	563
K01681: aconitate hydratase 1 [EC:4.2.1.3]	7295	8060	20045	3581	6772	5395	4811	9168	6499
K05308: gluconate dehydratase [EC:4.2.1.39]	0	0	0	0	0	0	0	0	0
K02889: large subunit ribosomal protein L21e	0	0	0	0	0	0	0	0	0
K02888: large subunit ribosomal protein L21	6587	7111	19886	3332	6426	5135	4817	8999	6354
K02885: large subunit ribosomal protein L19e	0	0	0	0	0	0	0	0	0
K02884: large subunit ribosomal protein L19	6618	7240	19896	3399	6472	5172	4838	9055	6372
K02887: large subunit ribosomal protein L20	6616	7234	19896	3400	6473	5176	4838	9055	6372
K02886: large subunit ribosomal protein L2	6618	7238	19896	3400	6473	5176	4838	9055	6372
K02881: large subunit ribosomal protein L18	6618	7240	19896	3400	6473	5176	4838	9055	6372
K02883: large subunit ribosomal protein L18e	0	0	0	0	0	0	0	0	0
K13743: protein IpgB2	0	0	0	0	0	0	0	0	0
K02086: DNA replication protein	12	10	4	3	14	25	13	2	2
K02081: DeoR family transcriptional regulator, aga operon transcriptional repressor	1700	419	1626	2233	3788	4087	2170	4283	3606
K02080: galactosamine-6-phosphate isomerase [EC:5.3.1.-]	0	0	1	0	0	0	1	0	0
K02083: allantoate deiminase [EC:3.5.3.9]	159	300	68	37	72	61	23	39	45
K02082: tagatose-6-phosphate ketose/aldose isomerase [EC:5.-.-.-]	89	62	52	24	32	49	33	60	19
K13831: 3-hexulose-6-phosphate synthase / 6-phospho-3-hexuloisomerase [EC:4.1.2.43 5.3.1.27]	45	12	19	9	15	9	17	8	22
K03428: magnesium-protoporphyrin O-methyltransferase [EC:2.1.1.11]	251	108	354	95	315	182	39	100	182
K03429: 1,2-diacylglycerol 3-glucosyltransferase [EC:2.4.1.157]	171	192	135	234	235	352	384	53	200
K03424: TatD DNase family protein [EC:3.1.21.-]	9371	10724	21688	3923	7179	5787	5433	9658	7436
K03935: NADH dehydrogenase (ubiquinone) Fe-S protein 2 [EC:1.6.5.3 1.6.99.3]	0	0	0	0	2	4	0	0	0
K03932: polyhydroxybutyrate depolymerase	683	249	202	250	230	213	218	467	340
K03933: chitin-binding protein	16	17	20	24	86	50	5	1	10
K03930: putative tributyrin esterase [EC:3.1.1.-]	11	9	3	4	12	49	290	2	2
K03931: putative isomerase	3	0	29	2	3	24	2	2	2
K02339: DNA polymerase III subunit chi [EC:2.7.7.7]	2613	3513	1890	714	1441	887	377	989	813
K02338: DNA polymerase III subunit beta [EC:2.7.7.7]	6644	7277	19891	3400	6476	5176	4838	9055	6375
K02337: DNA polymerase III subunit alpha [EC:2.7.7.7]	7580	7369	20756	3516	6637	5281	4824	9087	7073
K02336: DNA polymerase II [EC:2.7.7.7]	38	44	22	10	14	19	10	19	18
K02335: DNA polymerase I [EC:2.7.7.7]	6630	7266	19888	3196	5869	4486	5201	9334	6380
K02334: DNA polymerase bacteriophage-type [EC:2.7.7.7]	6603	9454	20478	3402	8226	5485	4975	10076	6168
K02330: DNA polymerase beta subunit [EC:2.7.7.7 4.2.99.-]	2	2	12	5	20	13	0	2	0
K03688: ubiquinone biosynthesis protein	5763	7853	18864	2647	5929	4190	2447	5152	2858
K03689: cytochrome b6-f complex subunit 8	5	0	0	0	0	0	2	0	0
K03680: translation initiation factor eIF-2B subunit delta or translation initiation factor eIF-2B delta subunit	48	35	24	17	20	12	12	6	20
K03683: ribonuclease T [EC:3.1.13.-]	723	963	133	171	277	190	24	51	49
K03684: ribonuclease D [EC:3.1.13.5]	3164	2058	2101	1407	3186	2349	650	1531	1274
K03685: ribonuclease III [EC:3.1.26.3]	6402	7184	5895	3084	6041	4712	4382	7889	6106
K03686: molecular chaperone DnaJ	8467	9778	35788	4782	9608	7311	8520	14868	10070
K03687: molecular chaperone GrpE	6471	7113	19628	3404	6465	5177	4766	9006	6297
K07301: inner membrane protein	3229	5430	17975	2865	6070	4864	2423	4748	2544
K07300: Ca2+:H+ antiporter	575	303	713	787	1250	1024	141	359	327
K07303: isoquinoline 1-oxidoreductase, beta subunit [EC:1.3.99.16]	5188	4137	1988	2026	2241	1883	2175	4640	4344
K07302: isoquinoline 1-oxidoreductase, alpha subunit [EC:1.3.99.16]	4967	4067	2133	2154	2386	2099	2248	4768	4397
K07305: peptide-methionine (R)-S-oxide reductase [EC:1.8.4.12]	7163	7985	5419	2602	5196	3348	3608	7620	5936
K07304: peptide-methionine (S)-S-oxide reductase [EC:1.8.4.11]	9021	8655	20787	4486	7510	5983	6007	13175	9843
K07307: anaerobic dimethyl sulfoxide reductase subunit B (DMSO reductase iron- sulfur subunit)	233	157	13987	320	445	510	231	642	259
K07306: anaerobic dimethyl sulfoxide reductase subunit A [EC:1.8.5.3] or anaerobic dimethyl sulfoxide reductase subunit A [EC:1.8.99.-]	6	13	5	2	4	19	5	0	0
K07309: putative dimethyl sulfoxide reductase subunit YnfE [EC:1.8.99.-] or Tat-targeted selenate reductase subunit YnfE [EC:1.97.1.9]	1	1	2	1	3	11	0	0	0
K07308: anaerobic dimethyl sulfoxide reductase subunit C (DMSO reductase anchor subunit)	619	1522	470	219	512	297	119	347	139
K02617: phenylacetic acid degradation protein	176	365	230	25	53	38	8	30	46
K02610: phenylacetic acid degradation protein	806	531	452	260	336	246	366	841	353
K02963: small subunit ribosomal protein S18	6586	7227	19803	3132	5694	4357	4829	9041	6343
K02612: phenylacetic acid degradation protein	810	539	453	263	338	249	366	843	359
K02961: small subunit ribosomal protein S17	6612	7233	19893	3396	6468	5157	4776	9046	6371
K09686: antibiotic transport system permease protein	20410	27100	48024	10844	27356	17937	13521	24475	16342
K09687: antibiotic transport system ATP-binding protein	23030	30425	52586	14877	37822	25456	23223	36959	23723
K09684: purine catabolism regulatory protein	1223	2401	1658	1167	3659	2251	886	1785	730
K09685: purine operon repressor	99	453	15	18	56	115	77	5	6
K09682: MarR family transcriptional regulator, protease production regulatory protein HPr	0	0	1	0	0	0	0	0	0
K09683: hut operon positive regulatory protein	0	0	1	0	0	0	0	0	0
K09680: type II pantothenate kinase [EC:2.7.1.33]	43	17	115	271	780	824	15	18	32
K09681: LysR family transcriptional regulator, transcription activator of glutamate synthase operon	1	0	1	0	1	0	0	0	0
K09688: capsular polysaccharide transport system permease protein	496	215	437	148	436	239	77	162	224
K09689: capsular polysaccharide transport system ATP-binding protein	551	249	504	196	525	313	79	168	242
K05962: protein-histidine pros-kinase [EC:2.7.13.1]	863	1712	998	215	251	175	115	278	288
K05961: None	0	0	1	0	0	0	0	0	0
K05967: hypothetical protein	10	32	2	0	0	3	1	0	0
K05966: triphosphoribosyl-dephospho-CoA synthase [EC:2.7.8.25]	460	1363	233	118	258	199	78	260	68
K11159: carotenoid cleavage dioxygenase	300	146	398	102	268	155	158	358	224
K05964: holo-ACP synthase [EC:2.7.7.61]	92	272	10	12	30	70	5	1	4
K05968: None	0	0	1	1	1	9	0	0	0
K11152: retinol dehydrogenase 11 [EC:1.1.1.-]	0	0	0	0	0	0	0	0	0
K00309: None	40	22	23	10	11	10	2	4	8
K00658: 2-oxoglutarate dehydrogenase E2 component (dihydrolipoamide succinyltransferase) [EC:2.3.1.61]	7301	6363	5667	3961	7470	5783	3304	6847	6100
K00304: sarcosine oxidase, subunit delta [EC:1.5.3.1]	778	375	785	231	656	364	93	249	352
K00305: sarcosine oxidase, subunit gamma [EC:1.5.3.1]	738	347	751	216	621	335	96	248	346
K00654: serine palmitoyltransferase [EC:2.3.1.50]	0	0	0	0	0	0	0	0	0
K00655: 1-acyl-sn-glycerol-3-phosphate acyltransferase [EC:2.3.1.51]	11309	12047	24493	6608	11007	9511	9782	19048	13936
K00652: 8-amino-7-oxononanoate synthase [EC:2.3.1.47]	4281	3863	2724	1268	1940	1583	615	1099	2096
K00301: sarcosine oxidase [EC:1.5.3.1]	1352	2318	1657	368	2198	785	795	1612	743
K00302: sarcosine oxidase, subunit alpha [EC:1.5.3.1]	812	383	818	257	680	415	357	273	382
K00303: sarcosine oxidase, subunit beta [EC:1.5.3.1]	4782	7823	5592	2221	7515	3593	4148	8177	5000
K10828: quaternary-amine-transporting ATPase [EC:3.6.3.32]	3	3	0	0	0	0	0	2	0
K06431: small acid-soluble spore protein N (minor)	0	0	1	0	0	0	0	0	0
K06432: small acid-soluble spore protein O (minor)	0	0	1	0	0	0	0	0	0
K06433: small acid-soluble spore protein P (minor)	0	0	1	0	0	0	0	0	0
K06434: small acid-soluble spore protein (thioredoxin-like protein)	0	0	0	0	0	1	4	0	0
K06436: spore coat assemly protein	6	11	1	3	3	32	96	0	0
K06437: sigma-E controlled sporulation protein	0	0	0	0	0	0	0	0	0
K10820: monosaccharide-transporting ATPase [EC:3.6.3.17]	34	13	96	816	1448	1466	18	18	32
K06439: similar to spore coat protein	0	0	0	0	0	0	0	0	0
K10822: nonpolar-amino-acid-transporting ATPase [EC:3.6.3.22]	24	25	5	0	4	1	0	0	4
K10823: oligopeptide-transporting ATPase [EC:3.6.3.23]	0	0	0	0	0	0	0	0	0
K10826: Fe3+-transporting ATPase [EC:3.6.3.30]	129	71	86	135	335	180	1	12	33
K09167: hypothetical protein	157	93	157	167	446	255	168	323	71
K06322: spore maturation protein CgeD	0	0	0	0	0	0	0	0	0
K14117: energy-converting hydrogenase B subunit H	0	0	0	0	0	0	0	0	0
K14259: 2-keto-3-deoxyxylonate dehydratase [EC:4.2.1.-]	0	0	0	0	0	0	0	0	0
K14257: FADH2 O2-dependent halogenase II [EC:1.14.14.-]	32	13	93	270	780	816	10	18	30
K01308: g-D-glutamyl-meso-diaminopimelate peptidase [EC:3.4.19.11]	4	5	3	2	3	31	85	3	0
K01303: acylaminoacyl-peptidase [EC:3.4.19.1]	36	18	9	6	28	16	13	25	6
K01301: glutamate carboxypeptidase II [EC:3.4.17.21]	493	249	369	696	458	730	1799	3601	2748
K01305: beta-aspartyl-dipeptidase (metallo-type) [EC:3.4.19.-]	81	415	12	16	32	75	14	2	4
K01304: pyroglutamyl-peptidase [EC:3.4.19.3]	602	743	648	189	437	331	203	478	334
K02658: twitching motility two-component system response regulator PilH	2584	3782	15221	966	1272	1162	433	1192	902
K00672: formylmethanofuran--tetrahydromethanopterin N-formyltransferase [EC:2.3.1.101]	367	1091	224	106	228	129	75	259	64
K02650: type IV pilus assembly protein PilA	2891	3648	15268	1070	1400	1305	825	1588	946
K02651: pilus assembly protein Flp/PilA	2016	1616	1616	2487	3931	3521	2187	4516	3291
K02652: type IV pilus assembly protein PilB	4168	5823	31205	2793	2927	3453	5559	11417	7602
K02653: type IV pilus assembly protein PilC	4074	5865	17423	2483	2548	3061	5377	10763	7326
K02654: leader peptidase (prepilin peptidase) / N-methyltransferase [EC:3.4.23.43 2.1.1.-]	9417	12960	37121	5535	11488	8729	7534	13867	7842
K05687: protein DJ-1	0	0	0	0	0	0	0	0	0
K02656: type IV pilus assembly protein PilF	1842	3129	1054	417	632	416	169	499	386
K05685: macrolide transport system ATP-binding/permease protein [EC:3.6.3.-] or macrolide transport system permease protein	883	1091	685	192	342	281	152	341	246
K00878: hydroxyethylthiazole kinase [EC:2.7.1.50]	257	663	206	87	203	353	717	249	102
K00879: L-fuculokinase [EC:2.7.1.51]	0	1	2	4	3	17	45	0	1
K00872: homoserine kinase [EC:2.7.1.39]	3885	3755	3740	1406	3020	1952	3405	7269	4960
K00873: pyruvate kinase [EC:2.7.1.40]	7326	7359	20162	3820	7536	6191	4854	9129	6542
K00870: protein kinase [EC:2.7.1.37]	7	1	0	0	0	0	2	0	0
K00876: uridine kinase [EC:2.7.1.48]	2419	1210	2479	1883	2450	3016	3630	5956	4352
K00877: hydroxymethylpyrimidine kinase [EC:2.7.1.49] or hydroxymethylpyrimidine/phosphomethylpyrimidine kinase [EC:2.7.1.49 2.7.4.7]	0	0	0	0	0	0	0	0	0
K00874: 2-dehydro-3-deoxygluconokinase [EC:2.7.1.45]	4230	3275	3424	1786	4237	3096	3893	5862	4657
K00875: D-ribulokinase [EC:2.7.1.47]	112	64	27	39	106	61	4	9	22
K04487: cysteine desulfurase [EC:2.8.1.7]	8982	8925	22685	4861	8546	7008	7921	14974	10587
K04486: histidinol-phosphatase (PHP family) [EC:3.1.3.15]	1606	2650	2552	640	2905	1854	2210	3410	1268
K04485: DNA repair protein RadA/Sms	6293	7130	19689	2927	6182	4681	3088	5551	3827
K04484: DNA repair protein RadB	0	0	0	0	0	0	0	0	0
K04483: DNA repair protein RadA	0	0	0	0	0	0	0	0	0
K04482: DNA repair protein RAD51	0	0	0	0	0	0	0	0	0
K04480: methanol---5-hydroxybenzimidazolylcobamide Co-methyltransferase [EC:2.1.1.90]	0	1	0	1	0	1	0	0	0
K04488: nitrogen fixation protein NifU and related proteins	5496	8356	5764	2899	6896	4632	4906	8648	5689
K12049: ComB9 competence protein	0	0	0	0	0	1	4	0	0
K13693: glucosyl-3-phosphoglycerate synthase [EC:2.4.1.-]	15	23	14	50	146	69	11	20	9
K13706: abhydrolase domain-containing protein 14	0	0	0	0	0	0	0	0	0
K13694: lipoprotein Spr	1091	250	1144	103	140	104	41	94	760
K13695: probable lipoprotein NlpC	225	97	89	4	8	22	7	22	0
K05977: 2'-hydroxybiphenyl-2-sulfinate desulfinase [EC:3.13.1.3]	2	2	0	1	2	1	0	1	1
K09516: all-trans-retinol 13,14-reductase [EC:1.3.99.23]	114	126	39	62	56	57	29	26	48
K02434: aspartyl-tRNA(Asn)/glutamyl-tRNA (Gln) amidotransferase subunit B [EC:6.3.5.6 6.3.5.7]	11400	13252	38968	6881	13457	10698	9086	18097	12062
K02435: aspartyl-tRNA(Asn)/glutamyl-tRNA (Gln) amidotransferase subunit C [EC:6.3.5.6 6.3.5.7]	11162	12743	38885	6816	13297	10581	9011	18067	12032
K02436: DeoR family transcriptional regulator, galactitol utilization operon repressor	0	0	2	2	1	12	11	0	0
K02437: glycine cleavage system H protein	6808	7691	19905	3425	6620	5091	4499	9179	6398
K05350: beta-glucosidase [EC:3.2.1.21]	2654	2992	17268	3188	6403	5291	4009	8205	4516
K02431: L-fucose mutarotase [EC:5.1.3.-]	481	336	228	154	224	252	385	94	139
K08100: bilirubin oxidase [EC:1.3.3.5]	501	38	110	142	99	113	13	44	220
K02433: aspartyl-tRNA(Asn)/glutamyl-tRNA (Gln) amidotransferase subunit A [EC:6.3.5.6 6.3.5.7]	22427	29884	49511	10694	26190	16578	15633	31157	19516
K02438: glycogen operon protein GlgX [EC:3.2.1.-]	3207	2218	2171	2250	3106	2851	3145	5188	3780
K02439: thiosulfate sulfurtransferase [EC:2.8.1.1]	22	19	23	6	12	22	14	8	1
K03745: SlyX protein	1752	2779	1163	510	985	670	299	765	579
K03744: LemA protein	6252	6880	18599	2465	3346	3129	3441	7500	5684
K03747: Smg protein	1408	2575	661	366	553	377	123	369	223
K03210: preprotein translocase subunit YajC	5430	5059	18200	2223	3041	2932	3889	7245	5390
K03217: preprotein translocase subunit YidC	6641	7254	19940	3403	6523	5205	4888	9255	6397
K03216: RNA methyltransferase, TrmH family, group 2 [EC:2.1.1.-] or tRNA (cytidine/uridine-2'-O-)-methyltransferase [EC:2.1.1.207]	3182	4085	3064	931	1623	1356	1878	3245	1619
K03215: RNA methyltransferase, TrmA family [EC:2.1.1.-]	3078	3964	2109	1440	1914	1641	2175	4622	3514
K03742: competence/damage-inducible protein CinA	3827	3459	3985	2293	4437	3690	3986	7065	5315
K03219: type III secretion protein SctC	8	13	4	3	7	7	12	7	2
K03218: RNA methyltransferase, TrmH family [EC:2.1.1.-]	6558	7236	19878	3393	6446	5141	4813	9053	6362
K03749: DedD protein	1182	2216	973	322	531	347	169	475	353
K03748: SanA protein	88	74	104	312	825	886	18	29	86
K02383: flagellar protein FlbB	8	12	0	0	0	0	0	0	0
K06327: spore coat protein D	0	0	1	0	0	0	0	0	0
K06320: spore maturation protein CgeB	54	150	13	5	5	54	290	17	0
K07238: zinc transporter, ZIP family	3066	5097	17298	2089	4893	3689	2585	4273	2057
K09479: very long chain acyl-CoA dehydrogenase [EC:1.3.99.-]	0	0	0	0	0	0	0	0	0
K09478: short/branched chain acyl-CoA dehydrogenase [EC:1.3.99.12]	0	0	0	0	0	0	0	0	0
K09475: outer membrane pore protein C	1	1	2	1	3	11	0	0	0
K09474: acid phosphatase (class A) [EC:3.1.3.2]	164	206	71	88	82	73	48	115	42
K09477: citrate:succinate antiporter	6	0	1	0	1	5	5	0	0
K09476: outer membrane pore protein F	1	1	3	1	3	12	0	0	0
K09471: gamma-glutamylputrescine oxidase [EC:1.4.3.-]	1166	1449	388	249	488	299	140	311	183
K09470: gamma-glutamylputrescine synthase [EC:6.3.1.11]	0	0	2	1	1	12	0	0	0
K09473: gamma-glutamyl-gamma-aminobutyrate hydrolase [EC:3.5.1.94]	0	0	2	1	1	11	0	0	0
K09472: gamma-glutamyl-gamma-aminobutyraldehyde dehydrogenase [EC:1.2.1.-]	513	466	530	162	470	256	72	182	237
K07543: benzylsuccinate CoA-transferase BbsE subunit [EC:2.8.3.15]	14	50	3	1	4	1	0	0	8
K06898: None	1186	1032	1570	1725	2311	2640	2904	5274	3486
K13967: N-acetylmannosamine-6-phosphate 2-epimerase / N-acetylmannosamine kinase [EC:5.1.3.9 2.7.1.60]	5	2	6	3	5	4	0	1	0
K13963: serpin B	654	102	357	194	240	275	450	149	345
K07545: (R)-benzylsuccinyl-CoA dehydro genase [EC:1.3.99.21]	0	3	0	0	0	0	0	0	0
K00737: beta-1,4-mannosyl-glycoprotein beta-1,4-N-acetylglucosaminyltransferase [EC:2.4.1.144]	6	3	14	6	22	48	253	2	0
K05345: putative cyclase [EC:4.6.1.-]	1347	151	801	222	203	159	6	22	845
K11706: iron/zinc/copper transport system ATP-binding protein	4	6	1	1	3	6	0	0	1
K11707: manganese/zinc/iron transport system substrate-binding protein	58	20	117	851	1489	1515	14	29	44
K11704: iron/zinc/copper transport system substrate-binding protein	4	6	1	1	3	6	0	0	1
K11705: iron/zinc/copper transport system permease protein	4	6	1	1	3	6	0	0	1
K11708: manganese/zinc/iron transport system permease protein	48	18	111	825	1475	1498	12	21	33
K11709: manganese/zinc/iron transport system permease protein	58	20	117	851	1489	1515	14	29	44
K05588: bidirectional [NiFe] hydrogenase diaphorase subunit [EC:1.6.5.3] or diaphorase subunit of the bidirectional hydrogenase [EC:1.6.5.3]	85	104	96	820	1460	1480	10	18	33
K07114: uncharacterized protein	9232	7411	6134	6568	8042	8509	7740	14928	12391
K07443: methylated-DNA-protein-cysteine methyltransferase related protein	3493	3393	2594	1846	3827	2870	3080	5347	4106
K07116: acyl-homoserine-lactone acylase [EC:3.5.1.97] or	198	188	99	76	94	82	58	135	67
K07117: None	2187	1829	1206	1250	1176	1255	1938	3913	3448
K07110: None	2150	942	1043	699	1301	867	268	639	943
K07447: putative holliday junction resolvase [EC:3.1.-.-]	6305	7068	5752	2974	5981	4555	4597	8367	5794
K07112: None	7536	7772	19588	2189	3565	2738	1890	4822	3746
K07113: UPF0716 protein FxsA	981	1768	853	336	883	505	248	656	356
K07448: restriction system protein	1233	1815	15008	464	767	706	726	1306	653
K07118: None	1765	1146	1065	221	391	283	150	333	807
K07119: None	2308	1934	849	693	1098	715	415	933	773
K10619: p-cumate dioxygenase [EC:1.14.12.-]	35	39	45	13	19	8	32	61	37
K10618: p-cumic aldehyde dehydrogenase	0	0	0	0	0	0	0	0	0
K10617: p-cumic alcohol dehydrogenase	3	0	0	1	4	1	9	26	0
K10616: p-cymene monooxygenase [EC:1.14.13.-]	88	22	49	18	151	42	6	27	20
K01848: methylmalonyl-CoA mutase, N-terminal domain [EC:5.4.99.2]	2114	2970	2229	2634	5143	4325	4470	8889	6063
K01849: methylmalonyl-CoA mutase, C-terminal domain [EC:5.4.99.2]	1776	2894	1930	1858	4046	2948	2735	5423	3462
K01844: beta-lysine 5,6-aminomutase [EC:5.4.3.3]	39	48	4	59	138	132	101	10	3
K01845: glutamate-1-semialdehyde 2,1-aminomutase [EC:5.4.3.8]	8658	11433	22632	3791	9859	5988	5707	11490	7580
K01846: methylaspartate mutase [EC:5.4.99.1]	34	21	12	37	31	40	10	14	36
K01847: methylmalonyl-CoA mutase [EC:5.4.99.2]	3544	2094	2945	1743	2965	2368	682	892	1924
K01840: phosphomannomutase [EC:5.4.2.8]	9603	8894	36251	5742	10015	8579	5909	11191	8438
K01841: phosphoenolpyruvate phosphomutase [EC:5.4.2.9]	158	234	79	102	104	92	43	80	53
K01842: None	2	2	0	0	0	0	0	1	0
K01843: lysine 2,3-aminomutase [EC:5.4.3.2]	2237	3474	2631	668	2675	1184	1334	3105	1387
K06219: S-adenosylmethionine-dependent methyltransferase	16	18	6	25	66	59	1	2	1
K10832: capsular-polysaccharide-transporting ATPase [EC:3.6.3.38]	0	0	0	0	0	0	0	0	0
K05348: 2-hydroxycinnamic acid beta-D-glucosylisomelase [EC:5.2.1.-]	1	0	1	1	0	0	0	0	0
K14203: FPRL1 inhibitory protein	0	0	0	0	0	0	0	0	0
K08483: phosphotransferase system, enzyme I, PtsI [EC:2.7.3.9]	2793	4149	2390	1372	2087	1812	1489	2559	1202
K08482: circadian clock protein KaiC	837	383	858	1311	1567	1546	1850	3726	2934
K08481: circadian clock protein KaiB	145	53	82	665	958	823	26	30	68
K08480: circadian clock protein KaiA	5	0	0	0	0	0	2	0	0
K08485: phosphocarrier protein NPr	2	2	4	2	4	16	0	0	0
K08484: phosphotransferase system, enzyme I, PtsP [EC:2.7.3.9]	852	452	855	365	964	560	231	566	436
K00464: lignostilbene-alpha,beta-dioxygenase [EC:1.13.11.43]	44	47	2	4	4	4	2	0	0
K00467: lactate 2-monooxygenase [EC:1.13.12.4]	432	35	3	138	122	119	15	32	160
K00466: tryptophan 2-monooxygenase [EC:1.13.12.3]	30	17	34	6	15	6	4	12	22
K00461: arachidonate 5-lipoxygenase [EC:1.13.11.34]	93	38	0	0	0	0	0	0	0
K00460: arachidonate 15-lipoxygenase [EC:1.13.11.33]	0	0	0	0	0	0	0	0	0
K00463: indoleamine 2,3-dioxygenase [EC:1.13.11.52]	1	1	0	1	2	1	0	4	0
K00462: biphenyl-2,3-diol 1,2-dioxygenase [EC:1.13.11.39]	177	124	64	53	159	79	60	151	42
K04509: formate dehydrogenase (cytochrome) [EC:1.2.2.1]	0	0	1	1	2	1	0	0	4
K00469: inositol oxygenase [EC:1.13.99.1]	35	5	21	18	28	21	3	6	19
K00468: None	0	1	6	5	5	7	0	0	2
K08645: anthrax lethal toxin endopeptidase [EC:3.4.24.83]	0	0	0	0	0	0	0	0	0
K04744: LPS-assembly protein	3303	4269	16116	1519	2195	1910	2359	5192	3636
K01518: bis(5'-nucleosidyl)-tetraphosphatase [EC:3.6.1.17]	27	12	31	63	143	80	251	526	10
K01519: nucleoside-triphosphate pyrophosphatase [EC:3.6.1.19]	0	0	0	0	0	0	0	0	0
K04748: nitric oxide reductase NorQ protein or nitric-oxide reductase NorQ protein [EC:1.7.99.7]	1684	4730	1005	442	999	523	355	1140	301
K04749: anti-sigma B factor antagonist	2012	1365	2162	2614	2929	3488	5942	12291	8916
K01514: exopolyphosphatase [EC:3.6.1.11]	637	466	337	122	231	144	151	342	169
K01515: ADP-ribose pyrophosphatase [EC:3.6.1.13]	4532	6281	18615	2900	5831	4681	5055	8783	5265
K01512: acylphosphatase [EC:3.6.1.7]	4549	5584	18500	2698	5296	4226	4099	8296	5552
K01510: apyrase [EC:3.6.1.5]	0	0	0	0	0	0	0	0	0
K14623: DNA-damage-inducible protein D	112	192	86	89	73	75	86	63	69
K14626: actinorhodin biosynthesis protein ActVIA	0	0	0	0	0	0	0	0	0
K14627: dehydratase [EC:4.2.1.-]	0	0	0	0	0	0	0	0	0
K14628: enoyl reductase	0	0	0	0	0	0	0	0	0
K14629: enoyl reductase	0	0	0	0	0	0	0	0	0
K03918: L-lysine 6-transaminase [EC:2.6.1.36]	105	247	75	31	65	76	21	37	64
K03919: alkylated DNA repair protein [EC:1.14.11.-]	938	1099	767	329	521	375	200	454	353
K12372: dipeptide transport system ATP-binding protein	310	464	200	120	201	150	34	73	103
K12373: beta-hexosaminidase [EC:3.2.1.52] or hexosaminidase [EC:3.2.1.52]	5787	1335	3977	1696	2152	2684	2871	3804	5848
K12370: dipeptide transport system permease protein	310	464	200	120	201	150	34	73	103
K12371: dipeptide transport system ATP-binding protein	397	506	224	150	280	199	32	80	120
K02359: egghead protein (zeste-white 4 protein)	0	0	0	0	0	0	0	0	0
K02358: elongation factor EF-Tu [EC:3.6.5.3] or elongation factor Tu	10710	13442	37537	6061	11640	9134	8541	17366	11089
K02351: putative membrane protein	696	733	179	169	393	247	57	133	89
K02352: drp35	0	0	1	0	0	0	0	0	0
K02355: elongation factor EF-G [EC:3.6.5.3] or elongation factor G	11127	12566	37838	6302	12093	9768	8964	16569	11364
K02357: elongation factor EF-Ts or elongation factor Ts	6617	7240	19896	3400	6473	5176	4837	9055	6372
K02356: elongation factor P or elongation factor EF-P	7686	8092	20414	4443	7824	6846	6641	12639	9206
K13574: uncharacterized oxidoreductase [EC:1.1.1.-]	130	93	95	44	91	76	19	43	62
K13573: proteasome accessory factor C	27	20	80	70	217	99	118	300	48
K13572: proteasome accessory factor B	162	107	160	186	491	262	126	322	84
K13571: proteasome accessory factor A [EC:6.3.2.-]	347	132	14063	477	850	704	228	678	296
K13570: prokaryotic ubiquitin-like protein Pup	139	85	83	162	415	234	19	38	39
K12112: evolved beta-galactosidase subunit beta	0	1	1	1	3	10	0	0	0
K12113: LacI family transcriptional regulator, ebg operon repressor	0	0	1	1	1	9	0	0	0
K12110: cag pathogenicity island protein 25	0	0	0	0	0	0	0	0	0
K12111: evolved beta-galactosidase subunit alpha [EC:3.2.1.23]	0	1	2	1	3	10	0	0	0
K07329: archaeal flagellar protein FlaF	0	0	0	0	0	0	0	0	0
K07328: archaeal flagellar protein FlaE	0	0	0	0	0	0	0	0	0
K07323: putative toluene tolerance protein	2766	3796	29203	1284	1784	1607	707	1983	1112
K07322: regulator of cell morphogenesis and NO signaling	1397	461	1095	373	438	577	359	148	927
K07321: CO dehydrogenase maturation factor	1724	2749	16541	811	2408	1395	1472	3556	1922
K07320: putative adenine-specific DNA-methyltransferase [EC:2.1.1.72]	1881	3173	1087	436	688	448	202	572	415
K07327: archaeal flagellar protein FlaD	0	0	0	0	0	0	0	0	0
K07326: hemolysin activation/secretion protein	14	6	5	8	12	18	3	4	1
K07325: archaeal flagellin FlaB	0	0	0	0	0	0	0	0	0
K07324: archaeal flagellin FlaA	0	0	0	0	0	0	0	0	0
K08163: MFS transporter, DHA1 family, multidrug resistance protein	1	1	2	1	3	10	0	0	0
K06180: ribosomal large subunit pseudouridine synthase D [EC:5.4.99.12] or 23S rRNA pseudouridine1911/1915/1917 synthase [EC:5.4.99.23]	10154	8223	22117	5255	8782	8021	6559	10897	8764
K06181: ribosomal large subunit pseudouridine synthase E [EC:5.4.99.12] or 23S rRNA pseudouridine2457 synthase [EC:5.4.99.20]	2551	3131	941	627	808	591	180	519	769
K06182: 23S rRNA pseudouridine2604 synthase [EC:5.4.99.21] or ribosomal large subunit pseudouridine synthase F [EC:5.4.99.12]	3216	4906	1237	621	704	665	673	803	698
K06183: ribosomal small subunit pseudouridine synthase A [EC:5.4.99.12] or 16S rRNA pseudouridine516 synthase [EC:5.4.99.19]	1499	2770	708	400	542	570	829	571	313
K06186: small protein A	1845	3129	1061	419	635	431	170	500	386
K06187: recombination protein RecR	6495	7211	19811	3400	6475	5186	4831	9034	6373
K06188: aquaporin Z	1724	740	1310	528	796	710	681	1351	1003
K06189: magnesium and cobalt transporter	1834	3122	783	456	727	498	161	442	306
K08359: tetrathionate reductase subunit C	239	416	69	43	71	48	8	22	44
K07589: D-erythro-7,8-dihydroneopterin triphosphate epimerase [EC:5.-.-.-]	9	27	4	1	9	12	1	1	0
K07588: LAO/AO transport system kinase [EC:2.7.-.-]	5083	4732	19049	2935	5844	4520	3829	8242	5840
K07587: O-phosphoseryl-tRNA synthetase [EC:6.1.1.27]	0	0	0	0	0	0	0	0	0
K07586: hypothetical protein	1005	2092	1352	172	1758	553	991	1437	581
K07585: hypothetical protein	0	0	0	0	0	0	0	0	0
K07584: hypothetical protein	130	486	50	33	84	268	692	17	11
K07583: hypothetical protein or tRNA pseudouridine synthase 10 [EC:5.4.99.-]	0	0	0	0	0	0	0	0	0
K07582: hypothetical protein	0	0	0	0	0	0	0	0	0
K07581: hypothetical protein	0	0	0	0	0	0	0	0	0
K07580: hypothetical protein	0	0	0	0	0	0	0	0	0
K11139: hemolysin E	0	0	0	0	0	0	0	0	0
K05989: alpha-L-rhamnosidase [EC:3.2.1.40]	2497	256	1326	1547	2181	2488	1876	789	1526
K05988: dextranase [EC:3.2.1.11]	0	0	0	0	0	0	0	0	0
K05985: ribonuclease M5 [EC:3.1.26.8]	33	55	23	15	51	128	139	5	5
K05987: None	0	0	1	1	1	9	0	0	0
K05986: None	484	547	26	58	38	50	8	8	16
K10843: DNA excision repair protein ERCC-3 [EC:3.6.4.12] or DNA excision repair protein ERCC-3 [EC:3.6.1.-]	194	225	165	238	502	294	148	376	84
K08354: thiosulfate reductase cytochrome b subunit	312	204	14006	335	477	486	213	647	278
K10844: DNA excision repair protein ERCC-2 [EC:3.6.4.12] or DNA excision repair protein ERCC-2 [EC:3.6.1.-]	1	3	9	2	2	7	4	5	0
K10848: DNA excision repair protein ERCC-4 [EC:3.1.-.-]	0	0	5	5	3	0	1	3	1
K00673: arginine N-succinyltransferase [EC:2.3.1.109]	324	134	191	120	272	143	81	203	145
K00674: 2,3,4,5-tetrahydropyridine-2-carboxylate N-succinyltransferase [EC:2.3.1.117]	4704	4232	3225	1823	2619	2178	2476	4918	4504
K00675: N-hydroxyarylamine O-acetyltransferase [EC:2.3.1.118]	311	433	344	84	195	124	117	239	113
K00676: ribosomal-protein-alanine N-acetyltransferase [EC:2.3.1.128]	1460	182	967	276	304	363	690	52	942
K00677: UDP-N-acetylglucosamine acyltransferase [EC:2.3.1.129]	5209	4944	18100	2180	2650	2719	3113	6838	5616
K06988: None	1550	1319	792	1762	2574	2538	1912	3901	2908
K06989: aspartate dehydrogenase [EC:1.4.1.21]	231	350	84	37	86	52	34	42	26
K08351: biotin sulfoxide reductase [EC:1.-.-.-]	46	28	13	9	18	22	3	8	17
K06980: None	2980	3610	2075	1643	2944	2445	2490	5306	3374
K06981: None	32	11	95	815	1448	1466	10	17	32
K06982: or pantoate kinase [EC:2.7.1.169]	0	0	0	0	0	0	0	0	0
K08350: formate dehydrogenase-N, gamma subunit [EC:1.2.1.2]	1	2	3	2	4	14	0	0	0
K06984: None	0	0	0	0	0	0	0	0	0
K06985: aspartyl protease family protein	2372	3944	1925	667	1484	849	465	1266	913
K06986: None	155	336	50	152	192	106	67	173	59
K06987: None	1597	276	361	599	686	674	457	130	723
K02445: MFS transporter, OPA family, glycerol-3-phosphate transporter	427	345	674	36	81	95	373	184	235
K02444: DeoR family transcriptional regulator, glycerol-3-phosphate regulon repressor	899	865	536	255	426	389	348	181	275
K00582: tetrahydromethanopterin S-methyltransferase subunit F [EC:2.1.1.86]	0	0	0	0	0	0	0	0	0
K00583: tetrahydromethanopterin S-methyltransferase subunit G [EC:2.1.1.86]	0	0	0	0	0	0	0	0	0
K00580: tetrahydromethanopterin S-methyltransferase subunit D [EC:2.1.1.86]	0	0	0	0	0	0	0	0	0
K02110: F-type H+-transporting ATPase subunit c [EC:3.6.3.14]	6723	6843	20063	3386	6601	5201	4513	8539	6388
K00586: diphthine synthase [EC:2.1.1.98]	0	0	0	0	0	0	0	0	0
K00587: protein-S-isoprenylcysteine O-methyltransferase [EC:2.1.1.100]	107	91	49	14	11	9	18	58	27
K00584: tetrahydromethanopterin S-methyltransferase subunit H [EC:2.1.1.86]	1	2	0	1	0	2	4	0	0
K08921: chlorophyll a/b binding light-harvesting protein PcbD	0	0	0	0	0	0	0	0	0
K02441: GlpG protein	18	16	9	8	17	30	4	11	7
K00588: caffeoyl-CoA O-methyltransferase [EC:2.1.1.104]	465	230	572	462	820	608	113	176	423
K08922: chlorophyll a/b binding light-harvesting protein PcbE	0	0	0	0	0	0	0	0	0
K02440: glycerol uptake facilitator protein	3053	2745	2810	993	2629	1447	2638	5165	4115
K00018: glycerate dehydrogenase [EC:1.1.1.29]	1040	916	526	338	514	602	1000	119	324
K08923: chlorophyll a/b binding light-harvesting protein PcbF	0	0	0	0	0	0	0	0	0
K02443: glycerol uptake operon antiterminator	77	224	48	18	57	123	313	16	7
K00019: 3-hydroxybutyrate dehydrogenase [EC:1.1.1.30]	2032	2016	1298	677	1350	885	557	1290	707
K02442: membrane protein GlpM	8	49	4	14	32	12	2	5	0
K08925: chlorophyll a/b binding light-harvesting protein PcbH	0	0	0	0	0	0	0	0	0
K08926: light-harvesting complex 1 alpha chain	246	108	354	90	321	181	37	100	182
K08927: light-harvesting complex 1 beta chain	247	108	355	97	336	189	37	100	182
K03149: thiamine biosynthesis ThiG	5730	6500	19384	2447	5301	3798	3752	8171	5696
K06604: flagellar rod protein FlaI	0	0	0	0	0	0	0	0	0
K00015: glyoxylate reductase [EC:1.1.1.26]	2306	2905	2753	1422	4290	2664	1053	2138	1329
K01989: putative ABC transport system substrate-binding protein	1779	1725	15817	688	1197	1072	1439	2578	1306
K00854: xylulokinase [EC:2.7.1.17]	3832	1748	3831	7285	13569	13858	4153	6567	4771
K00855: phosphoribulokinase [EC:2.7.1.19]	1397	2873	1153	436	1005	572	223	696	407
K00856: adenosine kinase [EC:2.7.1.20]	1918	3175	1152	1287	2251	1968	234	579	431
K00857: thymidine kinase [EC:2.7.1.21]	2674	1122	1558	1869	2761	2704	2300	4445	3676
K00850: 6-phosphofructokinase [EC:2.7.1.11]	8036	7618	20590	4627	8673	7916	6022	8897	7104
K00851: gluconokinase [EC:2.7.1.12]	3424	3676	2421	2321	4635	3455	2918	5821	3971
K00852: ribokinase [EC:2.7.1.15]	4711	6152	4810	2422	6515	4223	5101	9325	5164
K00853: L-ribulokinase [EC:2.7.1.16]	368	156	252	492	303	520	2028	4034	2576
K00858: NAD+ kinase [EC:2.7.1.23]	6707	7277	19937	3421	6487	5183	4593	8538	6377
K00859: dephospho-CoA kinase [EC:2.7.1.24]	6607	7181	19896	3398	6471	5159	4794	9054	6372
K01181: endo-1,4-beta-xylanase [EC:3.2.1.8]	2482	1229	1708	1117	1270	1358	2246	3902	3707
K01180: endo-1,3(4)-beta-glucanase [EC:3.2.1.6]	0	0	0	0	0	0	0	0	0
K01183: chitinase [EC:3.2.1.14]	643	423	565	928	914	1075	2217	3839	2889
K01182: oligo-1,6-glucosidase [EC:3.2.1.10]	58	24	87	28	58	162	716	52	17
K01185: lysozyme [EC:3.2.1.17]	519	582	264	89	281	263	218	171	71
K01184: polygalacturonase [EC:3.2.1.15]	508	598	70	44	56	38	54	136	32
K01187: alpha-glucosidase [EC:3.2.1.20]	7648	4848	7435	3904	6966	5676	6911	12269	9538
K01188: beta-glucosidase [EC:3.2.1.21]	3256	1174	1486	1261	1190	1489	2521	3798	4014
K02596: nitrogen fixation protein NifX	930	463	14905	567	1140	886	300	893	693
K13766: methylglutaconyl-CoA hydratase [EC:4.2.1.18]	3260	2554	1826	1171	1250	1182	2078	4253	3825
K13767: enoyl-CoA hydratase [EC:4.2.1.17]	0	0	1	1	2	20	5	0	0
K13003: glycosyltransferase [EC:2.4.1.-]	0	0	0	0	0	0	0	0	0
K13002: glycosyltransferase [EC:2.4.1.-]	5	18	14	1	7	3	1	1	1
K13000: mannosyltransferase [EC:2.4.1.-]	0	0	0	0	0	0	0	0	0
K02984: small subunit ribosomal protein S3Ae	0	0	0	0	0	0	0	0	0
K02986: small subunit ribosomal protein S4	6871	7688	20120	3435	6519	5207	4846	9084	6419
K02987: small subunit ribosomal protein S4e	0	0	0	0	0	0	0	0	0
K02636: cytochrome b6-f complex iron-sulfur subunit [EC:1.10.99.1]	928	188	14160	895	754	1023	1947	4092	3005
K02982: small subunit ribosomal protein S3	6615	7240	19896	3399	6472	5140	4585	9055	6372
K02983: small subunit ribosomal protein S30e	0	0	0	0	0	0	0	0	0
K02638: plastocyanin	5	0	0	2	0	2	2	0	0
K02639: ferredoxin	76	8	14	2	2	2	16	6	13
K02988: small subunit ribosomal protein S5	6617	7238	19894	3397	6467	5166	4806	9053	6371
K08298: crotonobetainyl-CoA:carnitine CoA-transferase [EC:2.8.3.-]	0	0	0	0	0	1	0	0	0
K08299: carnitinyl-CoA dehydratase [EC:4.2.1.-]	207	140	90	36	120	49	91	193	67
K03583: exodeoxyribonuclease V gamma subunit [EC:3.1.11.5]	1399	2083	751	323	434	302	110	274	255
K03582: exodeoxyribonuclease V beta subunit [EC:3.1.11.5]	1404	2097	751	321	432	301	110	272	249
K03581: exodeoxyribonuclease V alpha subunit [EC:3.1.11.5]	3292	5118	3547	1264	3576	2429	2333	3840	1823
K03580: ATP-dependent helicase HepA [EC:3.6.4.-] or ATP-dependent helicase HepA [EC:3.6.1.-]	63	138	28	77	69	68	34	79	33
K03587: cell division protein FtsI (penicillin-binding protein 3) [EC:2.4.1.129]	6557	7184	19854	3381	6436	4977	4174	9050	6364
K03586: cell division protein FtsL	1845	3129	1058	419	635	431	170	500	386
K03585: membrane fusion protein	8699	7629	34672	2790	3980	3647	3640	8071	7125
K03584: DNA repair protein RecO (recombination protein O)	6229	6832	19639	3270	6383	4991	4795	9013	6048
K03589: cell division protein FtsQ	6155	6624	19470	2729	5321	3718	4608	8968	5796
K03588: cell division protein FtsW	6611	7201	19958	3405	6487	5243	5318	9149	6380
K01725: cyanate lyase [EC:4.2.1.104]	654	1293	672	209	493	274	173	494	308
K01724: 4a-hydroxytetrahydrobiopterin dehydratase [EC:4.2.1.96]	4623	5783	3438	2738	5592	3992	2876	5854	4340
K01727: hyaluronate lyase [EC:4.2.2.1]	11	8	49	4	30	15	75	198	23
K01726: None	232	264	104	89	197	182	512	284	75
K01721: nitrile hydratase [EC:4.2.1.84]	559	322	726	173	442	250	92	234	362
K01720: 2-methylcitrate dehydratase [EC:4.2.1.79]	1699	2771	1811	325	2220	766	902	1874	808
K01722: None	0	0	0	0	0	0	0	0	0
K13008: O-antigen polymerase	0	0	0	0	0	0	0	0	0
K01729: poly(beta-D-mannuronate) lyase [EC:4.2.2.3]	85	25	104	42	45	28	24	56	102
K01728: pectate lyase [EC:4.2.2.2]	487	655	34	98	71	82	28	68	41
K09530: DnaJ homolog subfamily C member 10	0	0	0	0	0	0	0	0	0
K09539: DnaJ homolog subfamily C member 19	0	0	0	0	0	0	0	0	0
K02188: cobalamin biosynthesis protein CbiD or cobalt-precorrin-5B (C1)-methyltransferase [EC:2.1.1.195]	736	844	727	1081	2087	2017	601	202	266
K02189: cobalamin biosynthesis protein CbiG or cobalt-precorrin 5A hydrolase [EC:3.7.1.12]	1016	1240	824	397	858	637	611	290	409
K02182: crotonobetaine/carnitine-CoA ligase [EC:6.2.1.-]	524	636	223	150	248	166	144	318	168
K02183: calmodulin	0	0	0	0	0	0	0	0	0
K03769: peptidyl-prolyl cis-trans isomerase C [EC:5.2.1.8]	4240	5371	18113	2475	3156	2961	3575	8055	4837
K03768: peptidyl-prolyl cis-trans isomerase B (cyclophilin B) [EC:5.2.1.8]	5615	4235	17976	2676	3803	3943	2656	3758	3529
K03767: peptidyl-prolyl cis-trans isomerase A (cyclophilin A) [EC:5.2.1.8]	1982	2007	1520	1218	1537	1389	2098	4347	3278
K03765: transcriptional activator of cad operon	0	0	1	1	1	9	0	0	0
K03764: transcriptional repressor of met regulon (beta-ribbon, MetJ family)	2	2	4	2	4	14	0	0	0
K03763: DNA polymerase III subunit alpha, Gram-positive type [EC:2.7.7.7]	85	190	71	92	107	347	1321	73	26
K03762: MFS transporter, MHS family, proline/betaine transporter	400	277	241	182	496	279	145	380	107
K03761: MFS transporter, MHS family, alpha-ketoglutarate permease	651	696	145	171	384	272	55	127	82
K03760: phosphoethanolamine transferase	1367	1942	852	305	417	340	75	202	377
K09457: 7-cyano-7-deazaguanine reductase [EC:1.7.1.13]	3363	4533	17113	1711	3727	2380	3290	6887	4216
K09456: putative acyl-CoA dehydrogenase	755	770	693	516	1362	1172	211	472	351
K09459: phosphonopyruvate decarboxylase [EC:4.1.1.82]	40	150	13	69	41	53	34	58	20
K09458: 3-oxoacyl-[acyl-carrier-protein] synthase II [EC:2.3.1.179]	11148	13427	38496	6344	13497	9871	8645	16713	11407
K00602: phosphoribosylaminoimidazolecarboxamide formyltransferase / IMP cyclohydrolase [EC:2.1.2.3 3.5.4.10]	13249	14681	39638	6706	12902	10295	9713	18110	12479
K13988: ADP-ribose pyrophosphatase [EC:3.6.1.13]	0	3	0	0	0	0	0	0	0
K13985: N-acyl-phosphatidylethanolamine-hydrolyzing phospholipase D [EC:3.1.4.-]	1	0	0	0	0	0	0	0	0
K09981: hypothetical protein	500	498	201	140	302	170	118	264	115
K09980: hypothetical protein	46	46	20	6	42	8	17	31	5
K09983: hypothetical protein	598	379	476	283	421	300	212	470	309
K09982: hypothetical protein	278	174	372	91	313	189	128	288	179
K09985: hypothetical protein	992	430	14826	612	1246	930	427	1155	685
K09984: hypothetical protein	233	138	139	71	195	116	112	248	71
K09987: hypothetical protein	812	385	851	298	813	463	222	519	431
K09986: hypothetical protein	613	343	458	218	585	330	183	425	272
K09989: hypothetical protein	1737	1361	1209	600	1028	750	605	661	791
K09988: hypothetical protein	159	73	63	41	93	110	304	14	27
K12583: phosphatidylinositol alpha 1,6-mannosyltransferase [EC:2.4.1.-]	22	13	70	34	106	63	114	294	33
K12582: TDP-Fuc4NAc transferase [EC:2.4.1.-]	33	211	5	5	11	26	1	0	1
K12589: exosome complex component RRP42	0	0	0	0	0	0	0	0	0
K11720: lipopolysaccharide export system permease protein	2957	3685	15938	1045	1917	1381	621	1675	1116
K09759: nondiscriminating aspartyl-tRNA synthetase [EC:6.1.1.23]	22	15	47	6	11	60	579	538	10
K10985: PTS system, galactosamine-specific IIC component	0	0	0	0	0	0	0	0	0
K10984: PTS system, galactosamine-specific IIB component [EC:2.7.1.69]	0	0	0	0	0	0	0	0	0
K07468: putative ATP-dependent DNA ligase [EC:6.5.1.1]	58	16	24	66	150	84	16	8	16
K07469: aldehyde dehydrogenase (FAD-independent) [EC:1.2.99.7]	8	61	2	3	4	6	5	1	0
K07464: putative RecB family exonuclease	1741	1439	15891	3102	4672	4923	1643	2983	1853
K07465: putative RecB family exonuclease	162	96	88	177	422	234	21	42	60
K07466: replication factor A1	0	2	133	100	48	136	4	1	299
K07467: phage replication initiation protein	21	19	31	5	9	80	352	4	3
K07460: putative endonuclease	6644	7254	19870	3391	6420	5089	4553	9039	6365
K07461: putative endonuclease	4090	2503	3068	808	1430	939	805	1476	2170
K07462: single-stranded-DNA-specific exonuclease [EC:3.1.-.-]	6091	7126	19832	3383	6735	5653	4721	8750	6173
K07463: archaea-specific RecJ-like exonuclease	0	2	133	100	48	136	4	1	299
K10679: nitroreductase / dihydropteridine reductase [EC:1.-.-.- 1.5.1.34]	524	176	42	186	171	166	18	28	227
K10678: nitroreductase [EC:1.-.-.-]	22	7	30	6	12	20	4	10	14
K10671: sarcosine reductase [EC:1.21.4.3]	0	0	0	0	0	0	0	0	0
K10670: glycine reductase [EC:1.21.4.2]	278	1516	27	50	117	250	173	10	20
K10673: streptomycin 3"-kinase [EC:2.7.1.87]	38	22	18	8	7	9	2	4	6
K10672: betaine reductase [EC:1.21.4.4]	185	1006	15	29	70	157	22	6	10
K10674: ectoine hydroxylase [EC:1.14.11.-]	109	57	53	86	223	115	24	53	27
K10677: inulin fructotransferase (DFA-I-forming) [EC:4.2.2.17]	3	0	1	1	4	10	1	1	0
K10676: 2,4-dichlorophenol 6-monooxygenase [EC:1.14.13.20]	37	37	10	4	16	7	19	42	4
K08726: soluble epoxide hydrolase [EC:3.3.2.10]	0	0	0	0	0	0	0	0	0
K08724: penicillin-binding protein 2B	5	2	1	0	5	23	10	0	0
K08722: 5'-nucleotidase [EC:3.1.3.5]	17	25	21	11	45	91	192	2	3
K08723: 5'-nucleotidase [EC:3.1.3.5]	1	1	2	1	3	11	0	0	0
K08720: outer membrane protein OmpU	125	98	51	54	228	139	81	172	36
K08721: multidrug resistance outer membrane protein OprJ	166	301	19	19	32	17	7	16	3
K08728: nucleoside deoxyribosyltransferase [EC:2.4.2.6]	7	1	0	0	3	19	14	1	0
K10187: germacradienol/geosmin synthase [EC:4.2.3.22 4.2.3.75 4.1.99.16] or germacradienol/germacrene-D synthase [EC:4.2.3.22]	0	0	0	0	0	0	0	0	0
K00119: None	1333	1379	1240	423	798	500	224	553	599
K00118: glucose-fructose oxidoreductase [EC:1.1.99.28]	636	164	183	420	925	942	42	88	248
K00449: protocatechuate 3,4-dioxygenase, beta subunit [EC:1.13.11.3]	819	330	277	271	312	302	130	340	354
K00448: protocatechuate 3,4-dioxygenase, alpha subunit [EC:1.13.11.3]	204	154	163	65	172	95	109	293	85
K00115: glucose dehydrogenase (acceptor) [EC:1.1.99.10]	3	1	0	2	5	1	9	26	0
K00446: catechol 2,3-dioxygenase [EC:1.13.11.2]	1803	3162	2270	649	3007	1570	1035	2136	889
K00117: quinoprotein glucose dehydrogenase [EC:1.1.5.2]	2538	1210	745	1595	1151	1647	3687	7411	5784
K00116: malate dehydrogenase (quinone) [EC:1.1.5.4]	520	124	118	183	207	192	150	321	229
K00111: glycerol-3-phosphate dehydrogenase [EC:1.1.5.3]	6153	5816	5890	3180	6547	5323	4474	8207	6097
K00442: coenzyme F420 hydrogenase delta subunit	10	36	0	1	2	2	0	0	0
K00113: glycerol-3-phosphate dehydrogenase subunit C [EC:1.1.5.3]	116	68	153	862	1547	1556	99	189	54
K00112: glycerol-3-phosphate dehydrogenase subunit B [EC:1.1.5.3]	40	72	101	819	1455	1490	19	19	32
K01539: sodium/potassium-transporting ATPase subunit alpha [EC:3.6.3.9]	4	11	0	0	2	4	0	0	0
K01531: Mg2+-importing ATPase [EC:3.6.3.2]	1194	2271	466	519	1217	1271	692	489	227
K04720: threonine-phosphate decarboxylase [EC:4.1.1.81]	402	460	14096	900	1198	1373	854	674	287
K01533: Cu2+-exporting ATPase [EC:3.6.3.4]	12834	13183	23608	5930	10970	8649	5844	11474	8937
K01534: Cd2+/Zn2+-exporting ATPase [EC:3.6.3.3 3.6.3.5]	10521	11901	9408	5685	13909	10303	5680	8428	5866
K01535: H+-transporting ATPase [EC:3.6.3.6]	319	508	100	50	107	46	16	36	44
K01537: Ca2+-transporting ATPase [EC:3.6.3.8]	4578	4661	32063	2485	5339	4230	2756	4633	3323
K14358: secernin	0	0	0	0	0	0	0	0	0
K14605: lycopene cyclase CruA	5	0	0	0	0	0	2	0	0
K14606: lycopene cyclase CruP	5	0	0	0	0	0	2	0	0
K00413: ubiquinol-cytochrome c reductase cytochrome c1 subunit [EC:1.10.2.2] or ubiquinol-cytochrome c reductase cytochrome c1 subunit	2406	3430	1446	610	1127	695	368	896	625
K10120: putative sugar transport system substrate-binding protein	1	4	2	1	0	3	1	0	0
K05600: anthranilate 1,2-dioxygenase (deaminating, decarboxylating) small subunit [EC:1.14.12.1]	0	2	0	0	1	1	0	0	0
K05777: putative thiamine transport system substrate-binding protein	78	78	55	24	52	51	6	17	28
K03972: phage shock protein E	192	155	326	20	41	34	30	90	126
K03973: phage shock protein C	636	276	370	1686	1894	2018	1829	3639	2656
K03970: phage shock protein B	164	115	87	37	116	70	28	79	50
K03971: phage shock protein D	1	1	2	1	3	11	0	0	0
K03976: putative transcription regulator	512	569	407	1385	1884	2328	2592	3596	2625
K03977: GTP-binding protein	6594	7240	19892	3400	6473	5175	4834	9051	6369
K03974: psp operon transcriptional activator	171	117	67	37	140	76	25	76	38
K03975: membrane-associated protein	2750	1876	16232	1523	1989	1936	2447	4819	4091
K03978: GTP-binding protein	5095	4969	4146	1770	2305	2250	3552	6297	5090
K03979: GTP-binding protein	6616	7235	19897	3400	6473	5176	4838	9055	6372
K13378: NADH dehydrogenase I subunit C/D [EC:1.6.5.3] or NADH-quinone oxidoreductase subunit C/D [EC:1.6.5.3]	148	60	244	1101	2268	2417	194	51	93
K02372: 3R-hydroxymyristoyl ACP dehydrase [EC:4.2.1.-]	6292	7463	19775	3038	5525	4173	4671	8850	6202
K02371: enoyl-[acyl carrier protein] reductase II [EC:1.3.1.-]	2404	2907	2311	369	2230	1026	1493	1569	1314
K02377: GDP-L-fucose synthase [EC:1.1.1.271]	3335	2804	16858	1512	1719	1904	3104	6412	4740
K02379: FdhD protein	3415	4112	15873	1328	2240	1696	860	2207	1252
K03396: S-(hydroxymethyl)glutathione synthase [EC:4.4.1.22]	163	99	78	55	127	75	12	31	51
K03397: indoleacetate---lysine synthetase [EC:6.3.2.20]	0	0	0	0	0	0	0	0	0
K03394: precorrin-2 C20-methyltransferase / cobalt-factor-2 C20-methyltransferase [EC:2.1.1.130 2.1.1.151] or precorrin-2/cobalt-factor-2 C20-methyltransferase [EC:2.1.1.130 2.1.1.151]	3045	3262	17305	2340	4233	3857	1718	3421	2256
K03395: gentamicin 3'-N-acetyltransferase [EC:2.3.1.60]	0	3	0	0	0	0	0	0	0
K03392: aminocarboxymuconate-semialdehyde decarboxylase [EC:4.1.1.45]	1838	2349	1622	833	2260	1150	2523	5067	3338
K03393: aromatic amino acid hydroxylase [EC:1.14.16.-]	0	0	0	0	0	0	0	0	0
K03390: heterodisulfide reductase subunit C [EC:1.8.98.1]	422	964	14044	343	470	602	449	897	274
K03391: pentachlorophenol monooxygenase [EC:1.14.13.50]	128	75	114	129	275	163	9	20	76
K03399: precorrin-6Y C5,15-methyltransferase [EC:2.1.1.132]	51	30	20	14	25	54	18	10	16
K03027: DNA-directed RNA Polymerase III subunit C5 [EC:2.7.7.6] or DNA-directed RNA polymerases I and III subunit RPAC1	0	0	0	0	0	0	0	0	0
K12136: hydrogenase-4 component A [EC:1.-.-.-]	0	0	0	0	0	0	0	0	0
K12137: hydrogenase-4 component B [EC:1.-.-.-]	213	114	13980	316	438	480	217	641	257
K06610: MFS transporter, SP family, inositol transporter	0	2	0	1	2	3	1	0	0
K12138: hydrogenase-4 component C [EC:1.-.-.-]	1	0	0	0	0	1	0	0	0
K12139: hydrogenase-4 component D [EC:1.-.-.-]	205	46	13980	314	434	468	209	640	257
K11444: two-component system, chemotaxis family, response regulator WspR [EC:2.7.7.65]	35	23	18	13	10	12	2	3	6
K11440: choline dehydrogenase [EC:1.1.1.1]	0	0	0	0	0	0	2	0	0
K11443: two-component system, cell cycle response regulator DivK	1287	1449	15047	2045	3509	3162	520	1413	787
K11442: putative uridylyltransferase [EC:2.7.7.-]	0	0	1	0	0	0	0	0	0
K00612: carbamoyltransferase [EC:2.1.3.-]	1437	1122	14566	704	940	820	298	872	694
K00613: glycine amidinotransferase [EC:2.1.4.1]	30	19	28	36	83	56	1	5	3
K00610: aspartate carbamoyltransferase regulatory subunit	93	89	85	21	46	216	574	23	23
K00611: ornithine carbamoyltransferase [EC:2.1.3.3]	2640	3604	17141	2513	4981	4088	4234	8026	4669
K00616: transaldolase [EC:2.2.1.2]	5634	4921	18581	3130	4590	4390	3591	7758	5795
K00617: None	0	0	0	0	0	0	0	0	0
K00614: None	442	32	12	127	88	117	2	3	211
K00615: transketolase [EC:2.2.1.1]	12292	12546	52490	5847	11399	8994	10032	17184	12111
K00619: amino-acid N-acetyltransferase [EC:2.3.1.1]	1745	1461	15943	2054	2993	2998	2906	6737	3727
K10863: aprataxin [EC:3.-.-.-]	0	0	0	0	0	0	0	0	0
K07874: Ras-related protein Rab-1A	0	0	0	0	0	0	0	0	0
K06234: Ras-related protein Rab-23	0	0	0	0	0	0	0	0	0
K10240: cellobiose transport system substrate-binding protein	10	10	48	6	32	14	72	199	23
K10241: cellobiose transport system permease protein	10	10	48	6	32	14	72	199	23
K10242: cellobiose transport system permease protein	10	7	48	5	32	19	73	198	23
K10243: cellobiose transport system ATP-binding protein	162	104	155	172	466	258	127	321	66
K04110: benzoate-CoA ligase [EC:6.2.1.25]	857	1069	981	211	385	259	109	287	421
K04113: benzoyl-CoA reductase subunit [EC:1.3.99.15] or benzoyl-CoA reductase subunit [EC:1.3.7.8]	151	43	318	40	146	74	34	92	164
K04112: benzoyl-CoA reductase subunit [EC:1.3.99.15] or benzoyl-CoA reductase subunit [EC:1.3.7.8]	151	43	318	40	146	74	34	92	164
K04115: benzoyl-CoA reductase subunit [EC:1.3.99.15] or benzoyl-CoA reductase subunit [EC:1.3.7.8]	151	43	318	40	146	74	34	92	164
K04114: benzoyl-CoA reductase subunit [EC:1.3.99.15] or benzoyl-CoA reductase subunit [EC:1.3.7.8]	151	43	318	40	146	74	34	92	164
K04117: cyclohexanecarboxyl-CoA dehydrogenase [EC:1.3.99.-]	55	44	3	2	6	2	82	164	10
K04116: cyclohexanecarboxylate-CoA ligase [EC:6.2.1.-]	97	56	28	11	82	23	84	174	20
K04118: pimeloyl-CoA dehydrogenase [EC:1.3.1.62]	0	3	0	0	0	0	0	0	0
K05517: nucleoside-specific channel-forming protein	6	8	5	2	9	14	1	1	0
K07705: two-component system, LytT family, response regulator LytT	206	49	13983	317	439	475	212	640	257
K07704: two-component system, LytT family, sensor histidine kinase LytS [EC:2.7.13.3]	212	99	13983	319	457	482	216	640	257
K07707: two-component system, AgrA family, response regulator AgrA	13	12	6	4	13	55	258	0	2
K07706: two-component system, AgrA family, sensor histidine kinase AgrC [EC:2.7.13.-]	14	11	6	3	9	67	318	0	2
K07701: two-component system, CitB family, sensor histidine kinase DcuS [EC:2.7.13.3]	6	50	2	2	3	11	0	0	0
K07700: two-component system, CitB family, cit operon sensor histidine kinase CitA [EC:2.7.13.3]	2	3	5	3	7	25	0	0	0
K07703: two-component system, CitB family, response regulator DcuR	6	50	3	2	4	20	0	0	0
K07702: two-component system, CitB family, response regulator CitB	2	3	5	3	7	25	0	0	0
K07709: two-component system, NtrC family, sensor histidine kinase HydH [EC:2.7.13.3]	298	203	14001	344	459	510	237	684	287
K07708: two-component system, NtrC family, nitrogen regulation sensor histidine kinase GlnL [EC:2.7.13.3]	2548	3554	1746	705	1429	884	374	979	805
K01955: carbamoyl-phosphate synthase large subunit [EC:6.3.5.5]	6809	7420	20113	3757	6776	5616	5807	9819	6628
K13042: dimethylglycine N-methyltransferase [EC:2.1.1.161]	41	8	16	10	19	12	16	8	16
K09934: hypothetical protein	190	134	154	219	185	248	52	97	197
K09935: hypothetical protein	653	443	57	234	162	252	411	94	239
K06216: putative ribose uptake protein	3	0	0	0	0	9	6	0	0
K09937: hypothetical protein	1945	3029	1206	411	682	463	275	715	478
K13745: L-2,4-diaminobutyrate decarboxylase [EC:4.1.1.86]	449	25	19	139	92	131	4	8	218
K13746: carboxynorspermidine dehydrogenase	0	0	0	0	0	0	0	0	0
K13747: carboxynorspermidine decarboxylase [EC:4.1.1.-]	963	624	509	316	438	530	827	722	409
K13740: secreted effector protein SptP	0	0	0	0	0	0	0	0	0
K13741: guanine nucleotide exchange factor SopE	0	0	0	0	0	0	0	0	0
K13742: protein IpgB1	0	0	0	0	0	0	0	0	0
K06211: HipB family transcriptional regulator, involved in the regulation of NAD biosynthesis	6	5	4	2	5	49	253	0	0
K06212: formate transporter	250	77	135	17	27	33	55	46	48
K09933: hypothetical protein	2844	2792	1444	578	720	541	130	397	1102
K02618: phenylacetic acid degradation protein	622	231	159	242	223	236	359	821	334
K02619: 4-amino-4-deoxychorismate lyase [EC:4.1.3.38]	1723	2184	14360	708	1137	1023	575	1261	563
K02968: small subunit ribosomal protein S20	6592	7230	19887	3392	6437	5153	4804	9041	6369
K02966: small subunit ribosomal protein S19e	0	0	0	0	0	0	0	0	0
K02967: small subunit ribosomal protein S2	6618	7240	19896	3400	6473	5176	4838	9055	6372
K02616: phenylacetic acid degradation operon negative regulatory protein	579	703	730	205	507	273	144	381	259
K02965: small subunit ribosomal protein S19	6617	7240	19895	3399	6472	5170	4838	9055	6372
K02962: small subunit ribosomal protein S17e	0	0	0	0	0	0	0	0	0
K02611: phenylacetic acid degradation protein	810	539	453	263	338	250	366	843	359
K02613: phenylacetic acid degradation NADH oxidoreductase	2162	652	1244	497	587	462	125	333	1207
K03569: rod shape-determining protein MreB and related proteins	6519	7696	19474	4115	7576	6629	5263	8649	6176
K03568: TldD protein	4496	5246	17251	2575	2964	2935	4671	10404	7202
K03565: regulatory protein	5677	6385	18861	2742	5569	4303	4484	8388	5448
K06218: RelE protein	887	1043	788	371	977	976	524	1199	244
K03567: glycine cleavage system transcriptional repressor	869	1811	155	186	359	242	90	257	43
K03566: LysR family transcriptional regulator, glycine cleavage system transcriptional activator	4462	4912	2846	1223	2250	1510	513	1250	1469
K03561: biopolymer transport protein ExbB	10842	12347	21324	3751	4819	4322	4241	9230	7581
K03560: biopolymer transport protein TolR	1860	3154	1063	434	649	442	171	500	400
K03563: carbon storage regulator	2561	3890	16541	747	2573	1469	2294	3684	1604
K03562: biopolymer transport protein TolQ	3772	4212	16731	2083	2803	2526	2496	5447	4223
K06430: small acid-soluble spore protein M (minor)	0	0	0	0	0	0	0	0	0
K01709: CDP-glucose 4,6-dehydratase [EC:4.2.1.45]	876	484	14520	1350	1848	2155	2162	4402	3078
K01708: galactarate dehydratase [EC:4.2.1.42]	502	600	241	146	200	168	45	102	148
K01707: 5-dehydro-4-deoxyglucarate dehydratase [EC:4.2.1.41]	420	527	195	126	163	139	44	106	139
K01706: glucarate dehydratase [EC:4.2.1.40]	1063	1084	543	660	505	681	1810	3672	2744
K01705: homoaconitate hydratase [EC:4.2.1.36]	48	35	24	10	20	8	4	6	20
K01704: 3-isopropylmalate/(R)-2-methylmalate dehydratase small subunit [EC:4.2.1.33 4.2.1.35]	15664	19570	42910	8523	19309	14124	10181	18429	11750
K01703: 3-isopropylmalate/(R)-2-methylmalate dehydratase large subunit [EC:4.2.1.33 4.2.1.35]	15760	19646	42962	8567	19353	14167	10219	18443	11822
K01702: 3-isopropylmalate dehydratase [EC:4.2.1.33]	0	0	0	0	0	0	0	0	0
K14165: dual specificity phosphatase [EC:3.1.3.16 3.1.3.48]	460	700	99	104	117	116	48	84	71
K14164: glycyl-tRNA synthetase [EC:6.1.1.14]	32	10	93	270	780	816	10	17	30
K14166: copper transport protein	1025	2107	1383	204	1800	525	672	1255	615
K14161: protein ImuB	2581	2495	1941	1258	1870	1435	2128	4473	3389
K14160: protein ImuA	1335	1557	969	552	1068	654	230	560	492
K14162: error-prone DNA polymerase [EC:2.7.7.7]	3667	4659	3383	1674	3881	2225	2834	5784	4138
K05396: D-cysteine desulfhydrase [EC:4.4.1.15]	1245	2565	1390	286	1846	606	794	1519	658
K03709: DtxR family transcriptional regulator, Mn-dependent transcriptional regulator	3516	3518	17736	2542	5224	3924	2003	4817	2873
K03708: transcriptional regulator CtsR	97	436	15	23	53	126	123	4	6
K08160: MFS transporter, DHA1 family, multidrug/chloramphenicol efflux transport protein	4	6	3	1	8	13	1	1	0
K03701: excinuclease ABC subunit A	10184	9469	36167	5576	8431	7625	9154	17112	13200
K03700: recombination protein U	31	18	37	8	27	104	424	20	3
K03703: excinuclease ABC subunit C	6613	7242	19937	3404	6477	5135	4525	9060	6404
K03702: excinuclease ABC subunit B	6618	7240	19896	3400	6477	5184	4838	9055	6372
K03705: heat-inducible transcriptional repressor	5078	6832	18831	2978	6110	4650	4344	8405	5156
K03704: cold shock protein (beta-ribbon, CspA family)	12848	11552	24900	6833	10954	9682	9741	19890	14310
K03707: transcriptional activator TenA [EC:3.5.99.2] or thiaminase (transcriptional activator TenA) [EC:3.5.99.2]	1583	2461	2030	1249	3835	2432	1032	1945	898
K03706: transcriptional pleiotropic repressor	102	460	45	25	66	158	413	15	7
K06289: spore germination protein AB	0	0	0	0	0	0	0	0	0
K06288: spore germination protein AA	0	0	0	0	0	0	0	0	0
K06283: putative DeoR family transcriptional regulator, stage III sporulation protein D	18	30	22	12	26	144	586	2	3
K06282: hydrogenase small subunit [EC:1.12.99.6]	2908	4828	17355	1317	3230	1924	3278	7452	4325
K06281: hydrogenase large subunit [EC:1.12.99.6]	2681	4748	17190	864	2970	1465	1550	3993	1792
K06287: septum formation protein	8985	10667	7718	3796	7446	5557	4983	9409	6916
K06286: septation ring formation regulator	11	10	3	2	14	24	10	2	2
K06285: transcription attenuation protein (tryptophan RNA-binding attenuator protein)	42	210	3	10	21	61	65	1	3
K06284: transcriptional pleiotropic regulator of transition state genes	18	51	20	12	36	122	315	4	4
K08161: MFS transporter, DHA1 family, multidrug resistance protein	1013	2085	1399	438	2490	1338	679	1254	586
K07540: benzylsuccinate synthase [EC:4.1.99.11]	14	57	3	1	3	2	0	0	7
K06438: similar to stage IV sporulation protein	20	32	36	11	29	98	344	12	4
K06869: None	0	0	0	0	0	0	0	0	0
K06868: Sep-tRNA:Cys-tRNA synthetase [EC:2.5.1.73]	0	0	0	0	0	0	0	0	0
K06867: None	3670	3333	1696	687	906	652	529	1137	1246
K06866: autonomous glycyl radical cofactor	1	2	3	2	4	14	0	0	0
K06865: ATPase	0	0	0	0	0	0	0	0	0
K06864: None	1221	1065	1655	1988	3092	3441	2838	5289	3512
K06863: 5-formaminoimidazole-4-carboxamide-1-(beta)-D-ribofuranosyl 5'-monophosphate synthetase [EC:6.3.4.-]	0	0	0	0	0	0	0	0	0
K06862: energy-converting hydrogenase B subunit Q	0	0	0	0	0	0	0	0	0
K06861: lipopolysaccharide export system ATP-binding protein [EC:3.6.3.-]	5313	4965	18248	2158	2715	2661	3376	7452	5652
K06860: None	170	101	190	209	511	301	129	335	91
K12659: N-acetyl-gamma-glutamyl-phosphate reductase / acetylglutamate kinase [EC:1.2.1.38 2.7.2.8]	13	0	2	19	12	8	2	6	15
K12658: 4-hydroxyproline epimerase [EC:5.1.1.8]	81	39	38	18	29	33	12	20	29
K07547: 2-[hydroxy(phenyl)methyl]-succinyl-CoA dehydrogenase BbsC subunit [EC:1.1.1.35]	0	3	0	0	0	0	0	0	0
K07546: E-phenylitaconyl-CoA hydratase [EC:4.2.1.-]	0	3	0	0	0	0	0	0	0
K15023: 5-methyltetrahydrofolate corrinoid/iron sulfur protein methyltransferase	244	55	13995	320	440	474	225	648	273
K15022: formate dehydrogenase beta subunit [EC:1.2.1.43]	81	77	18	5	7	6	16	8	16
K15020: acryloyl-coenzyme A reductase [EC:1.3.1.84]	0	0	0	0	0	0	0	0	0
K15024: propanediol utilization protein	33	68	29	10	27	97	435	3	8
K08700: carbon dioxide concentrating mechanism protein CcmO	6	2	9	1	2	4	2	0	0
K08162: MFS transporter, DHA1 family, multidrug resistance protein	6	4	26	11	4	49	499	526	9
K07544: benzylsuccinate CoA-transferase BbsF subunit [EC:2.8.3.15]	0	3	0	0	0	0	0	0	0
K00137: aminobutyraldehyde dehydrogenase [EC:1.2.1.19]	90	46	42	12	26	27	7	12	18
K00135: succinate-semialdehyde dehydrogenase (NADP+) [EC:1.2.1.16]	7245	5849	4995	2757	4628	3346	2980	6452	5617
K00134: glyceraldehyde 3-phosphate dehydrogenase [EC:1.2.1.12]	8487	8251	35164	4607	8197	6731	5133	9833	7528
K00133: aspartate-semialdehyde dehydrogenase [EC:1.2.1.11]	6990	7397	20102	3922	6845	5716	6660	12733	8934
K00132: acetaldehyde dehydrogenase (acetylating) [EC:1.2.1.10]	16	4	14	15	19	7	8	10	10
K00131: glyceraldehyde-3-phosphate dehydrogenase (NADP) [EC:1.2.1.9]	1273	2296	1516	394	1913	757	734	1349	808
K00130: betaine-aldehyde dehydrogenase [EC:1.2.1.8]	2855	3553	3162	1784	4888	3019	3091	5854	3887
K00139: succinate-semialdehyde dehydrogenase [EC:1.2.1.24]	0	0	0	0	0	0	0	0	0
K00138: aldehyde dehydrogenase [EC:1.2.1.-]	1	1	1	0	2	2	0	0	0
K00429: catalase [EC:1.11.1.6]	433	227	495	109	251	129	85	190	233
K00428: cytochrome c peroxidase [EC:1.11.1.5]	9474	4645	18985	3512	4999	4417	1085	2404	4697
K00421: None	242	93	13980	314	436	467	209	640	257
K00423: L-ascorbate oxidase [EC:1.10.3.3]	154	59	61	15	90	28	86	182	39
K00425: cytochrome d ubiquinol oxidase subunit I [EC:1.10.3.-] or cytochrome bd-I oxidase subunit I [EC:1.10.3.-]	4955	4936	18050	2227	3529	3017	1501	3742	2937
K00427: L-lactate permease	330	372	342	73	259	157	41	109	166
K00426: cytochrome d ubiquinol oxidase subunit II [EC:1.10.3.-] or cytochrome bd-I oxidase subunit II [EC:1.10.3.-]	5025	4968	17952	2144	3490	2885	1498	3741	2650
K14292: trimethylguanosine synthase [EC:2.1.1.-]	0	0	0	0	0	0	0	0	0
K14379: tartrate-resistant acid phosphatase type 5 [EC:3.1.3.2]	0	0	0	0	0	0	0	0	0
K14370: erythromycin B/D C-12 hydroxylase [EC:1.14.-.-]	0	0	0	0	0	0	0	0	0
K14371: type I polyketide synthase AVES	0	0	0	0	0	0	0	0	0
K14372: cytochrome P450 hydroxylase [EC:1.14.-.-]	0	0	0	0	0	0	0	0	0
K14373: C-5 ketoreductase	0	0	0	0	0	0	0	0	0
K14374: avermectin B 5-O-methyltransferase [EC:2.1.1.-]	0	0	0	0	0	0	0	0	0
K14375: dTDP-L-oleandrosyltransferase [EC:2.4.1.-]	0	0	0	0	0	0	0	0	0
K09845: methoxyneurosporene dehydrogenase [EC:1.14.99.-]	258	108	355	96	320	186	40	106	184
K14082: methylcobamide:CoM methyltransferase [EC:2.1.1.-]	0	0	0	0	0	0	0	0	0
K14083: trimethylamine methyltransferase [EC:2.1.1.-]	521	305	549	1247	2581	2543	59	108	196
K14080: methylcobalamin:coenzyme M methyltransferase [EC:2.1.1.-]	1	2	0	1	0	1	0	0	0
K14081: methanol corrinoid protein	0	1	0	1	0	2	1	0	0
K14086: ech hydrogenase subunit A	3	16	1	1	0	32	253	0	0
K14087: ech hydrogenase subunit B	3	17	1	2	0	38	259	0	0
K14084: trimethylamine corrinoid protein	0	0	1	1	0	6	19	0	0
K14088: ech hydrogenase subunit C	4	2	1	1	0	38	259	0	0
K14089: ech hydrogenase subunit D	3	3	1	1	1	38	259	0	0
K01552: None	1651	1600	1838	875	1301	1155	2377	4130	3154
K01551: arsenite-transporting ATPase [EC:3.6.3.16]	1035	949	1081	2472	3434	3492	1914	3725	3297
K01556: kynureninase [EC:3.7.1.3]	1956	1324	837	1987	2502	2663	2188	4480	3250
K01557: acylpyruvate hydrolase [EC:3.7.1.5]	4	39	3	14	28	12	1	4	0
K01554: None	3	8	4	4	8	13	4	1	0
K01555: fumarylacetoacetase [EC:3.7.1.2]	1591	900	668	1169	1311	1297	1863	3771	3138
K04708: 3-dehydrosphinganine reductase [EC:1.1.1.102]	0	0	0	0	0	0	1	0	0
K03955: NADH dehydrogenase (ubiquinone) 1 alpha/beta subcomplex 1 [EC:1.6.5.3 1.6.99.3]	0	0	0	0	0	0	0	0	0
K13689: beta-1,4-N-acetylgalactosaminyltransferase [EC:2.4.1.-]	0	0	0	0	0	0	0	0	0
K13688: cyclic beta-1,2-glucan synthetase [EC:2.4.1.-]	332	387	77	67	170	110	22	35	32
K13683: putative colanic acid biosynthesis glycosyltransferase [EC:2.4.-.-]	1	1	1	0	2	2	0	0	0
K13685: UDP-N-acetylglucosamine:undecaprenyl-P N-acetylglucosaminyl 1-P transferase [EC:2.7.8.-]	482	571	14161	1220	2043	2210	638	1199	355
K13684: putative colanic acid biosynthesis glycosyltransferase [EC:2.4.-.-]	1	1	1	0	2	2	0	0	0
K13687: arabinofuranosyltrasnferase [EC:2.4.2.-] or arabinofuranosyltransferase [EC:2.4.2.-]	49	59	38	13	45	18	18	34	16
K13686: arabinofuranosyltransferase [EC:2.4.2.-]	6	5	2	5	20	5	10	17	1
K14159: ribonuclease HI / DNA polymerase III subunit epsilon [EC:3.1.26.4 2.7.7.7]	7	8	0	1	3	11	0	1	1
K02399: flagella synthesis protein FlgN	562	1500	454	190	386	212	92	311	131
K02398: negative regulator of flagellin synthesis FlgM	2725	4544	15922	1239	1385	1486	2750	6421	3684
K02395: flagellar protein FlgJ	2058	3360	1121	459	779	530	296	577	444
K02394: flagellar P-ring protein precursor FlgI	3776	4460	17166	1745	2400	2158	2907	6835	4446
K02397: flagellar hook-associated protein 3 FlgL	4525	6429	18395	1873	3968	2653	3816	7890	4950
K02396: flagellar hook-associated protein 1 FlgK	4801	6642	18571	1933	4164	2803	4314	8193	5044
K02391: flagellar basal-body rod protein FlgF	2601	3551	1851	723	1475	894	384	1012	809
K02390: flagellar hook protein FlgE	4897	6744	18638	1976	4293	2897	4361	8205	5084
K02393: flagellar L-ring protein precursor FlgH	3722	4447	17152	1741	2398	2155	2899	6829	4434
K02392: flagellar basal-body rod protein FlgG	5665	7635	33799	2651	4890	3810	5472	10492	6397
K13533: two-component system, sporulation sensor kinase E [EC:2.7.13.3]	0	0	0	0	0	0	0	0	0
K13532: two-component system, sporulation sensor kinase D [EC:2.7.13.3]	0	0	1	0	0	0	0	0	0
K13531: methylated-DNA-[protein]-cysteine S-methyltransferase [EC:2.1.1.63]	9	0	12	9	12	11	1	5	7
K13530: AraC family transcriptional regulator, regulatory protein of adaptative response / methylphosphotriester-DNA alkyltransferase methyltransferase [EC:2.1.1.-]	0	0	1	0	1	1	4	0	0
K01550: Na+-transporting two-sector ATPase [EC:3.6.3.15]	0	0	0	0	0	0	0	0	0
K05658: ATP-binding cassette, subfamily B (MDR/TAP), member 1	0	0	0	0	0	0	0	0	0
K14054: protein MpaA	28	116	12	68	42	49	21	56	18
K02601: transcriptional antiterminator NusG	6658	7271	19915	3409	6488	5249	4950	9058	6379
K02970: small subunit ribosomal protein S21	6526	7214	19736	3232	6004	4921	4464	8208	6344
K05378: phycoerythrin-associated linker protein	0	0	0	0	0	0	0	0	0
K12339: cysteine synthase B [EC:2.5.1.47]	2571	2939	15470	2274	3213	3116	2187	4707	3537
K14060: putative DNA-invertase from lambdoid prophage Rac	82	82	55	12	24	15	2	8	42
K11687: poly(ADP-ribose) glycohydrolase ARH3 [EC:3.2.1.143]	0	0	0	0	0	0	0	0	0
K11686: chromosome-anchoring protein RacA	0	0	1	0	0	0	0	0	0
K11685: DNA-binding protein StpA	1	1	2	1	3	11	0	0	0
K11689: C4-dicarboxylate transporter, DctQ subunit	616	1429	431	238	464	383	136	169	220
K11688: C4-dicarboxylate-binding protein DctP	659	1504	450	255	488	407	135	183	232
K08939: light-harvesting protein B-800-850 beta chain	555	179	1032	164	560	296	105	284	519
K03048: DNA-directed RNA polymerase subunit delta [EC:2.7.7.6] or DNA-directed RNA polymerase subunit delta	11	10	3	2	15	34	14	2	2
K03049: DNA-directed RNA polymerase subunit E' [EC:2.7.7.6]	0	0	0	0	0	0	0	0	0
K13821: proline dehydrogenase / delta 1-pyrroline-5-carboxylate dehydrogenase [EC:1.5.99.8 1.5.1.12]	4565	4269	17135	1717	3402	2382	1037	2619	1756
K13820: flagellar biosynthetic protein FliR/FlhB	1	0	0	0	0	0	0	0	0
K03042: DNA-directed RNA polymerase subunit A" [EC:2.7.7.6]	0	0	0	0	0	0	0	0	0
K03043: DNA-directed RNA polymerase subunit beta [EC:2.7.7.6]	6614	7236	19896	3398	6475	5168	4784	9055	6371
K03040: DNA-directed RNA polymerase subunit alpha [EC:2.7.7.6]	6659	7251	19908	3408	6485	5199	4829	9055	6389
K03041: DNA-directed RNA polymerase subunit A' [EC:2.7.7.6]	0	0	0	0	0	0	0	0	0
K03046: DNA-directed RNA polymerase subunit beta' [EC:2.7.7.6]	6572	7293	19813	3196	5736	4400	4802	9094	6360
K03047: DNA-directed RNA polymerase subunit D [EC:2.7.7.6]	0	0	0	0	0	0	0	0	0
K03044: DNA-directed RNA polymerase subunit B' [EC:2.7.7.6]	0	0	0	0	0	0	0	0	0
K03045: DNA-directed RNA polymerase subunit B" [EC:2.7.7.6]	0	0	0	0	0	0	0	0	0
K00348: Na+-transporting NADH:ubiquinone oxidoreductase subunit C [EC:1.6.5.-]	829	362	380	184	161	254	212	119	362
K09847: spheroidene monooxygenase [EC:1.-.-.-]	489	56	23	145	131	132	2	6	213
K00692: levansucrase [EC:2.4.1.10]	87	52	40	34	118	62	17	47	28
K00638: chloramphenicol O-acetyltransferase [EC:2.3.1.28]	1445	255	942	279	266	379	594	101	894
K00639: glycine C-acetyltransferase [EC:2.3.1.29]	4323	1852	16263	2344	3007	3261	2693	5090	4791
K00693: glycogen(starch) synthase [EC:2.4.1.11]	2	1	1	2	0	0	0	0	0
K00634: phosphate butyryltransferase [EC:2.3.1.19]	298	981	92	110	257	358	568	201	39
K00635: diacylglycerol O-acyltransferase [EC:2.3.1.20]	283	238	354	74	144	81	99	234	120
K00630: glycerol-3-phosphate O-acyltransferase [EC:2.3.1.15]	0	0	0	0	0	0	0	0	0
K00631: glycerol-3-phosphate O-acyltransferase [EC:2.3.1.15]	931	585	31	203	137	168	20	43	243
K00632: acetyl-CoA acyltransferase [EC:2.3.1.16]	5683	6074	4272	2996	5934	4203	3312	6714	4973
K00633: galactoside O-acetyltransferase [EC:2.3.1.18]	60	305	27	11	23	76	295	29	8
K00691: maltose phosphorylase [EC:2.4.1.8]	5	3	6	1	7	18	15	2	0
K00696: sucrose-phosphate synthase [EC:2.4.1.14]	271	872	128	11	22	24	71	241	2
K00694: cellulose synthase (UDP-forming) [EC:2.4.1.12]	1187	969	676	190	463	280	126	269	257
K00695: sucrose synthase [EC:2.4.1.13]	265	819	126	6	11	14	72	240	2
K10854: acetone carboxylase, alpha subunit [EC:6.4.1.6]	385	444	564	82	231	127	47	120	227
K07811: trimethylamine-N-oxide reductase (cytochrome c) 1 [EC:1.7.2.3]	1	0	0	0	0	0	0	0	0
K07810: Cu(I)/Ag(I) efflux system periplasmic protein CusF	15	21	16	5	15	23	4	18	7
K07813: accessory gene regulator B	43	53	49	21	40	165	570	43	4
K07812: trimethylamine-N-oxide reductase (cytochrome c) 2 [EC:1.7.2.3]	519	357	642	288	393	362	166	386	397
K07814: putative two-component system response regulator	2460	3730	16319	2075	2411	2550	2860	6089	3990
K07816: putative GTP pyrophosphokinase [EC:2.7.6.5]	17	30	14	4	22	38	14	3	3
K00090: gluconate 2-dehydrogenase [EC:1.1.1.215]	1000	1137	249	248	297	268	43	92	179
K00091: dihydroflavonol-4-reductase [EC:1.1.1.219]	2468	634	2005	1970	2732	2774	2187	3861	4027
K00094: galactitol-1-phosphate 5-dehydrogenase [EC:1.1.1.251]	3	0	1	1	1	15	36	6	0
K00096: glycerol-1-phosphate dehydrogenase [NAD(P)] [EC:1.1.1.261]	69	11	22	5	7	50	317	21	18
K00097: 4-hydroxythreonine-4-phosphate dehydrogenase [EC:1.1.1.262]	5451	4836	18219	1813	2732	2404	1537	3654	3247
K00098: L-idonate 5-dehydrogenase [EC:1.1.1.264]	146	88	193	43	167	82	198	522	109
K00099: 1-deoxy-D-xylulose-5-phosphate reductoisomerase [EC:1.1.1.267]	6065	7166	19736	2404	4897	3539	4776	9010	6093
K10228: sorbitol/mannitol transport system permease protein	342	191	250	131	284	173	278	589	102
K10229: sorbitol/mannitol transport system permease protein	340	191	250	131	283	173	278	589	102
K12548: autoaggregation protein RapA/B/C	0	0	0	0	0	0	0	0	0
K10222: 2,6-dioxo-6-phenylhexa-3-enoate hydrolase [EC:3.7.1.8]	52	14	26	10	80	22	14	45	10
K10220: 4-oxalmesaconate hydratase [EC:4.2.1.83]	506	520	211	151	286	188	58	147	107
K10221: 2-pyrone-4,6-dicarboxylate lactonase [EC:3.1.1.57]	396	483	174	119	220	146	39	88	77
K10227: sorbitol/mannitol transport system substrate-binding protein	361	218	263	145	316	189	303	645	107
K05822: tetrahydrodipicolinate N-acetyltransferase [EC:2.3.1.89]	4	0	2	0	1	8	5	0	0
K01949: None	0	0	0	0	0	0	0	0	0
K01945: phosphoribosylamine--glycine ligase [EC:6.3.4.13]	6616	7232	19894	3417	6478	5180	4834	9055	6384
K01947: biotin-[acetyl-CoA-carboxylase] ligase / type III pantothenate kinase [EC:6.3.4.15 2.7.1.33]	2	0	0	0	0	0	0	0	0
K01946: biotin carboxylase [EC:6.3.4.14]	0	0	0	0	0	0	0	0	0
K01941: urea carboxylase [EC:6.3.4.6]	887	1019	373	147	265	182	143	328	115
K01940: argininosuccinate synthase [EC:6.3.4.5]	6553	7168	19904	3403	6461	5143	4792	9048	6391
K06357: phosphatase RapI regulator	0	0	0	0	0	0	0	0	0
K07729: putative transcriptional regulator	2315	3252	2132	1506	3250	2364	4770	5809	3476
K07728: putative transcriptional regulator	0	0	0	0	0	0	0	0	0
K07727: putative transcriptional regulator	1765	835	1637	907	1474	1326	1223	509	1045
K07726: putative transcriptional regulator	1424	1344	1270	442	1132	749	486	678	579
K07725: putative transcriptional regulator	0	0	0	0	0	0	0	0	0
K07724: Ner family transcriptional regulator	16	14	7	4	9	24	0	0	2
K07723: CopG family transcriptional regulator	5	11	2	3	7	28	64	0	0
K07722: CopG family transcriptional regulator, nickel-responsive regulator	918	1387	920	359	671	502	136	284	627
K07721: ArsR family transcriptional regulator	0	0	0	0	0	0	0	0	0
K07720: two-component system, response regulator YesN	115	114	138	37	89	572	3231	39	16
K00899: 5-methylthioribose kinase [EC:2.7.1.100]	137	94	182	293	859	878	136	231	74
K05824: homoisocitrate dehydrogenase [EC:1.1.1.87]	34	10	93	270	780	816	10	17	30
K00891: shikimate kinase [EC:2.7.1.71]	6006	5523	18848	2987	3977	3910	4576	7858	5899
K00892: inosine kinase [EC:2.7.1.73]	2	2	4	2	4	14	0	0	0
K00895: pyrophosphate--fructose-6-phosphate 1-phosphotransferase [EC:2.7.1.90]	191	257	63	174	252	237	70	112	46
K00897: aminoglycoside 3'-phosphotransferase [EC:2.7.1.95]	59	37	92	14	45	39	399	730	41
K08151: MFS transporter, DHA1 family, tetracycline resistance protein	1428	792	574	1213	1958	1884	358	761	497
K08153: MFS transporter, DHA1 family, multidrug resistance protein	2	0	2	0	2	2	4	0	0
K08154: MFS transporter, DHA1 family, 2-module integral membrane pump EmrD	16	7	25	3	6	16	2	4	1
K02948: small subunit ribosomal protein S11	6618	7240	19896	3400	6473	5174	4838	9055	6372
K02942: large subunit ribosomal protein LP1	0	0	0	0	0	0	0	0	0
K02944: large subunit ribosomal protein LX	0	0	0	0	0	0	0	0	0
K05665: ATP-binding cassette, subfamily C (CFTR/MRP), member 1	0	0	0	0	0	0	0	0	0
K02946: small subunit ribosomal protein S10	6615	7237	19896	3400	6474	5174	4836	9053	6372
K13793: secreted effector OspE	0	0	0	0	0	0	0	0	0
K06352: phosphatase RapA inhibitor	0	0	0	0	0	0	0	0	0
K01769: guanylate cyclase, other [EC:4.6.1.2]	6	12	2	3	5	4	1	1	3
K01768: adenylate cyclase [EC:4.6.1.1]	7757	7673	34346	4602	6548	5557	3982	10126	7220
K01761: methionine-gamma-lyase [EC:4.4.1.11]	1069	601	753	1181	2043	1903	364	810	597
K01760: cystathionine beta-lyase [EC:4.4.1.8]	2249	2024	1844	1324	1565	1508	2147	4396	3512
K01762: 1-aminocyclopropane-1-carboxylate synthase [EC:4.4.1.14]	0	0	0	0	0	0	0	0	0
K09578: peptidyl-prolyl cis-trans isomerase NIMA-interacting 1 [EC:5.2.1.8]	0	0	0	0	0	0	0	0	0
K01766: cysteine sulfinate desulfinase [EC:4.4.1.-]	5	12	5	2	9	14	1	1	0
K08164: MFS transporter, DHA1 family, chloramphenicol resistance protein	2	3	2	0	6	2	2	2	0
K02493: methyltransferase [EC:2.1.1.-]	6665	7264	19928	3428	6551	5203	4812	9067	6381
K08166: MFS transporter, DHA2 family, methylenomycin A resistance protein	52	39	54	26	47	28	15	24	40
K08167: MFS transporter, DHA2 family, methyl viologen resistance protein SmvA	590	652	534	269	605	361	145	380	244
K02496: uroporphyrin-III C-methyltransferase [EC:2.1.1.107]	1645	2952	726	388	586	398	134	395	268
K02497: HemX protein	0	0	1	0	0	0	0	0	0
K02494: outer membrane lipoprotein LolB	1668	2982	744	402	596	414	143	421	277
K02495: oxygen-independent coproporphyrinogen III oxidase [EC:1.3.99.22]	10727	11096	9090	4375	8173	6400	5681	9423	8222
K02498: HemY protein	2494	3452	1797	671	1290	814	362	943	772
K02499: tetrapyrrole methylase family protein / MazG family protein	1342	2200	15441	1356	3684	2582	999	1906	891
K08168: MFS transporter, DHA2 family, metal-tetracycline-proton antiporter	0	0	1	0	0	0	0	0	0
K08169: MFS transporter, DHA2 family, multidrug resistance protein	475	588	213	139	259	183	76	116	145
K14415: tRNA-splicing ligase RtcB [EC:6.5.1.3] or protein RtcB	50	79	29	27	53	62	267	29	24
K14414: transcriptional regulatory protein RtcR	32	34	23	25	44	29	20	24	17
K06881: None	3906	3835	17810	2503	4573	4047	4328	7739	5463
K00436: hydrogen dehydrogenase [EC:1.12.1.2]	805	1300	882	1144	2027	1900	69	195	241
K06332: spore coat protein JA	0	0	1	0	0	0	0	0	0
K12815: pre-mRNA-splicing factor ATP-dependent RNA helicase PRP16 [EC:3.6.4.13] or pre-mRNA-splicing factor ATP-dependent RNA helicase PRP16 [EC:3.6.1.-]	0	0	0	0	0	0	0	0	0
K12810: major structural subunit of bundle-forming pilus	0	0	0	0	0	0	0	0	0
K06885: None	2621	2315	2458	967	2256	1329	2425	4745	4279
K00437: cytochrome-c3 hydrogenase [EC:1.12.2.1]	1	0	0	2	5	6	0	0	0
K06335: spore coat protein M	0	0	1	0	0	0	0	0	0
K06334: spore coat protein JC	18	21	19	11	25	165	835	4	6
K03547: exonuclease SbcD	2512	3083	16100	1641	3657	2451	1849	2891	1550
K03546: exonuclease SbcC	2862	3432	17233	1752	3719	2587	2137	4512	2462
K03545: trigger factor	6578	7227	19925	3406	6492	5252	5160	9055	6361
K03544: ATP-dependent Clp protease ATP-binding subunit ClpX	6675	7321	19945	3504	6673	5338	5163	9075	6389
K03543: multidrug resistance protein A	4979	4404	16760	1898	2805	2488	2582	5394	4522
K06888: None	4801	5537	18567	2749	5549	4136	4103	8703	5507
K10941: sigma-54 specific transcriptional regulator, flagellar regulatory protein A	685	595	14003	434	627	600	215	653	274
K03549: KUP system potassium uptake protein	4015	3923	16878	1419	2919	2347	624	1722	1863
K03548: putative permease	133	185	56	133	314	192	9	27	17
K10940: outer membrane protein OmpT	0	0	0	0	0	0	0	0	0
K02236: leader peptidase (prepilin peptidase) / N-methyltransferase [EC:3.4.23.43 2.1.1.-]	23	19	7	3	24	44	20	4	3
K02237: competence protein ComEA	3836	6308	3603	2214	4704	3488	4015	7666	4186
K02234: cobalamin biosynthesis protein CobW	775	620	695	241	720	400	87	230	320
K02232: adenosylcobyric acid synthase [EC:6.3.5.10]	2880	2730	17279	2066	3436	2924	1804	3505	2300
K02233: adenosylcobinamide-GDP ribazoletransferase [EC:2.7.8.26]	3573	4727	18288	2403	5523	4066	2734	4593	2706
K02230: cobaltochelatase CobN [EC:6.6.1.2]	1469	1166	1528	1609	2904	2603	242	489	1062
K02231: adenosylcobinamide kinase / adenosylcobinamide-phosphate guanylyltransferase [EC:2.7.1.156 2.7.7.62]	6219	8706	33583	4434	8248	6701	5024	9294	6083
K06359: response regulator aspartate phosphatase A (stage 0 sporulation protein L) [EC:3.1.-.-]	0	0	0	0	0	0	0	0	0
K02238: competence protein ComEC	7541	9409	20984	3502	8099	5490	5399	10253	6634
K02239: competence protein ComER	0	0	1	0	0	0	0	0	0
K03723: transcription-repair coupling factor (superfamily II helicase) [EC:3.6.4.-] or transcription-repair coupling factor (superfamily II helicase) [EC:3.6.1.-]	6666	7284	19936	3418	6517	5195	4817	9068	6407
K03722: ATP-dependent DNA helicase DinG [EC:3.6.4.12] or ATP-dependent DNA helicase DinG [EC:3.6.1.-]	4962	7361	4074	2579	5136	3784	3468	7366	4620
K03721: transcriptional regulator of aroF, aroG, tyrA and aromatic amino acid transport	17	63	6	5	17	22	2	2	0
K03720: TrpR family transcriptional regulator, trp operon repressor	23	12	20	3	8	20	0	1	1
K03727: ATP-dependent RNA helicase HelY [EC:3.6.1.-] or ATP-dependent RNA helicase HelY [EC:3.6.4.-]	1133	2180	1497	340	2173	742	793	1564	660
K03726: helicase [EC:3.6.1.-] or helicase [EC:3.6.4.-]	210	93	13982	328	460	478	210	644	257
K03725: archaea-specific helicase [EC:3.6.1.-]	0	0	0	0	0	0	0	0	0
K03724: ATP-dependent helicase Lhr and Lhr-like helicase [EC:3.6.1.-] or ATP-dependent helicase Lhr and Lhr-like helicase [EC:3.6.4.-]	3217	1613	2731	1498	1981	1750	2187	4519	4434
K06358: phosphatase RapK regulator	0	0	0	0	0	0	0	0	0
K12673: N2-(2-carboxyethyl)arginine synthase [EC:2.5.1.66]	0	0	0	0	0	0	0	0	0
K12679: outer membrane protein IcsA	0	0	0	0	0	0	0	0	0
K12678: AIDA-I adhesin-like protein	0	0	0	0	0	0	0	0	0
K06410: dipicolinate synthase subunit A	168	72	340	50	172	184	392	104	166
K11898: type VI secretion system protein ImpE	94	116	62	58	69	75	25	52	49
K11899: type VI secretion system protein ImpD	2	0	0	0	0	0	0	0	0
K11896: type VI secretion system protein ImpG	509	445	367	444	522	535	92	152	342
K11897: type VI secretion system protein ImpF	373	335	282	308	284	355	76	128	266
K11894: type VI secretion system protein ImpI	61	39	40	13	27	26	5	9	7
K11895: type VI secretion system protein ImpH	495	436	333	394	475	493	92	150	288
K11892: type VI secretion system protein ImpK	534	448	392	452	530	541	90	160	346
K11893: type VI secretion system protein ImpJ	827	677	573	974	823	1030	1841	3704	2901
K11890: type VI secretion system protein ImpM	251	187	179	104	108	113	39	84	85
K11891: type VI secretion system protein ImpL	536	450	403	444	525	534	94	170	346
K08762: diazepam-binding inhibitor (GABA receptor modulator, acyl-CoA-binding protein)	9	0	11	9	13	11	1	5	7
K08764: sterol carrier protein 2 [EC:2.3.1.176]	0	0	0	0	0	0	0	0	0
K08765: carnitine O-palmitoyltransferase 1 [EC:2.3.1.21]	0	0	0	0	0	0	0	0	0
K10418: dynein light chain LC8-type	0	0	0	0	0	0	0	0	0
K11325: L-cysteine/cystine lyase	973	2069	1300	158	1700	476	660	1236	556
K11326: cation efflux system protein involved in nickel and cobalt tolerance	0	0	0	0	0	0	0	0	0
K11327: cation efflux system protein involved in nickel and cobalt tolerance	0	0	0	0	0	0	0	0	0
K11328: two-component system, OmpR family, Ni(II)-sensor and/or redox sensor kinase NrsS [EC:2.7.13.3]	0	0	0	0	0	0	0	0	0
K11329: two-component system, OmpR family, response regulator RpaB	281	238	370	32	42	22	37	89	122
K00151: 5-carboxymethyl-2-hydroxymuconic-semialdehyde dehydrogenase [EC:1.2.1.60]	638	156	202	206	277	192	425	952	239
K00150: glyceraldehyde-3-phosphate dehydrogenase (NAD(P)) [EC:1.2.1.59]	75	74	46	9	13	12	2	1	41
K00153: NAD/factor-dependent formaldehyde dehydrogenase [EC:1.2.1.66] or S-(hydroxymethyl)mycothiol dehydrogenase [EC:1.1.1.306]	16	12	11	51	155	76	15	25	3
K00400: methyl coenzyme M reductase system, component A2	0	0	0	0	0	0	0	0	0
K00407: cytochrome c oxidase cb-type subunit IV or cb-type cytochrome c oxidase subunit IV [EC:1.9.3.1]	1940	2859	1676	599	1155	710	373	936	754
K00406: cb-type cytochrome c oxidase subunit III [EC:1.9.3.1] or cytochrome c oxidase cb-type subunit III	4252	5028	3011	1424	2003	1548	2293	5026	4251
K00405: cb-type cytochrome c oxidase subunit II [EC:1.9.3.1] or cytochrome c oxidase cb-type subunit II	4174	4461	2665	957	1577	1115	489	1271	1696
K00404: cb-type cytochrome c oxidase subunit I [EC:1.9.3.1] or cytochrome c oxidase cb-type subunit I [EC:1.9.3.1]	2666	4299	1816	678	1325	846	463	1238	804
K00158: pyruvate oxidase [EC:1.2.3.3]	5	1	2	0	2	10	9	1	0
K01342: subtilisin [EC:3.4.21.62]	0	0	0	0	0	0	0	0	0
K09388: hypothetical protein	0	0	0	1	0	1	0	0	0
K09386: hypothetical protein	1778	2829	1898	533	2477	986	854	1654	865
K09384: hypothetical protein	66	59	11	85	203	129	7	1	1
K04094: methylenetetrahydrofolate--tRNA-(uracil-5-)-methyltransferase [EC:2.1.1.74] or glucose inhibited division protein Gid	1747	1556	2225	1331	2094	2198	3042	6285	3848
K04095: cell filamentation protein	144	161	88	34	74	136	355	176	54
K04096: DNA processing protein	6620	7354	19910	3466	6514	5225	4816	9083	6389
K04097: glutathione S-transferase [EC:2.5.1.18]	2144	2185	1867	731	1623	939	335	832	921
K04090: indolepyruvate ferredoxin oxidoreductase [EC:1.2.7.8]	1364	1587	1062	445	857	562	149	396	497
K04091: alkanesulfonate monooxygenase [EC:1.14.14.5]	2051	2175	1769	782	1554	1006	606	1400	796
K04092: chorismate mutase [EC:5.4.99.5]	358	183	203	148	419	247	142	379	112
K04093: chorismate mutase [EC:5.4.99.5]	268	123	210	462	270	480	1734	3450	2567
K04098: hydroxyquinol 1,2-dioxygenase [EC:1.13.11.37]	64	57	10	13	40	15	17	40	12
K04099: protocatechuate 4,5-dioxygenase [EC:1.13.11.8]	1	2	1	6	8	7	5	6	0
K01578: malonyl-CoA decarboxylase [EC:4.1.1.9]	825	1066	861	267	585	380	114	290	415
K01579: aspartate 1-decarboxylase [EC:4.1.1.11]	3700	3400	16565	1404	1917	1841	1302	2994	2355
K01574: acetoacetate decarboxylase [EC:4.1.1.4]	294	258	222	102	262	161	27	60	77
K01575: acetolactate decarboxylase [EC:4.1.1.5]	79	75	84	24	84	84	88	205	34
K01576: benzoylformate decarboxylase [EC:4.1.1.7]	247	372	76	59	114	53	26	68	57
K01577: oxalyl-CoA decarboxylase [EC:4.1.1.8]	103	79	98	38	82	49	44	100	55
K01571: oxaloacetate decarboxylase, alpha subunit [EC:4.1.1.3]	1183	2660	1405	215	1801	737	1246	1326	594
K01572: oxaloacetate decarboxylase, beta subunit [EC:4.1.1.3]	410	1353	200	711	958	1221	1060	144	104
K01573: oxaloacetate decarboxylase, gamma subunit [EC:4.1.1.3]	25	26	36	12	23	38	10	23	15
K02009: cobalt transport protein	47	89	102	846	1558	1596	353	23	32
K02008: cobalt/nickel transport system permease protein	4162	6484	19644	4301	9388	7964	4838	6713	3442
K02005: HlyD family secretion protein	10143	8212	34806	6787	8208	8915	9128	18676	15554
K02004: None	39661	31540	82136	23934	30107	31503	43044	78875	61933
K02007: cobalt/nickel transport system permease protein	1145	1116	15751	1667	2705	2821	1287	2485	1623
K02006: cobalt/nickel transport system ATP-binding protein	4071	5806	19612	4429	9506	8534	5710	6485	3711
K02001: glycine betaine/proline transport system permease protein	2399	3417	2613	660	2959	1232	1008	2076	1135
K02000: glycine betaine/proline transport system ATP-binding protein [EC:3.6.3.32]	2308	3366	2554	637	2866	1205	859	1753	1102
K02003: None	22074	21938	60191	14100	23649	21998	23437	34171	24602
K02002: glycine betaine/proline transport system substrate-binding protein	2568	3630	2674	747	3054	1338	902	1832	1190
K03065: 26S proteasome regulatory subunit T5	0	0	0	0	0	0	0	0	0
K08952: chlorosome envelope protein I	16	3	8	10	16	6	0	0	8
K03060: DNA-directed RNA polymerase subunit omega [EC:2.7.7.6]	4015	4414	17417	1993	2963	2687	3912	7696	4528
K13809: UMP-CMP kinase 2, mitochondrial [EC:2.7.4.14]	0	0	0	0	0	0	0	0	0
K10948: hemolysin	0	0	0	0	0	0	0	0	0
K09607: immune inhibitor A [EC:3.4.24.-]	14	5	49	61	135	103	13	13	34
K06125: 4-hydroxybenzoate hexaprenyltransferase [EC:2.5.1.-]	25	1	5	0	0	0	4	4	3
K04337: curli production assembly/transport component CsgE	1	0	1	0	0	2	0	0	0
K06120: glycerol dehydratase large subunit [EC:4.2.1.30]	3	0	0	0	0	6	31	0	0
K06121: glycerol dehydratase medium subunit [EC:4.2.1.30]	0	0	0	0	0	0	0	0	0
K04336: curli production protein	1	1	1	0	2	2	0	0	0
K01127: glycosylphosphatidylinositol phospholipase D [EC:3.1.4.50]	19	8	9	60	141	78	0	0	0
K09703: hypothetical protein	163	98	136	26	89	54	125	332	63
K00004: (R,R)-butanediol dehydrogenase / diacetyl reductase [EC:1.1.1.4 1.1.1.303]	175	308	28	27	46	30	24	31	8
K14699: ATP-binding cassette, subfamily B, bacterial IrtB [EC:3.6.3.-]	0	0	0	2	1	0	0	2	0
K09702: hypothetical protein	1025	207	980	419	952	958	162	292	721
K14698: ATP-binding cassette, subfamily B, bacterial IrtA [EC:3.6.3.-]	0	0	0	2	1	0	0	2	0
K05311: central glycolytic genes regulator	16	26	7	4	10	31	9	1	1
K13829: shikimate kinase / 3-dehydroquinate synthase [EC:2.7.1.71 4.2.3.4]	1623	2849	2041	1555	4510	3225	759	1478	916
K10943: two component system, response regulator FlrC	674	629	14361	478	775	668	260	789	370
K07291: None	3	2	41	7	6	6	7	6	32
K07290: hypothetical protein	844	1056	105	152	146	146	132	283	94
K10206: LL-diaminopimelate aminotransferase [EC:2.6.1.83]	836	684	15067	487	624	874	1430	2346	919
K10202: N-acetylglucosamine transport system permease protein	7	3	2	24	64	44	0	0	0
K10208: dehydrosqualene synthase [EC:2.5.1.-]	0	0	1	0	0	0	0	0	0
K10209: dehydrosqualene desaturase [EC:1.14.99.-]	1	0	1	0	0	1	0	0	0
K01966: propionyl-CoA carboxylase beta chain [EC:6.4.1.3]	2804	1998	2018	1780	2516	2072	2242	4688	3845
K01965: propionyl-CoA carboxylase alpha chain [EC:6.4.1.3]	2894	1485	2126	866	1633	1045	246	612	1513
K01964: acetyl-CoA/propionyl-CoA carboxylase [EC:6.4.1.2 6.4.1.3]	0	0	0	0	0	1	0	0	0
K01963: acetyl-CoA carboxylase carboxyl transferase subunit beta [EC:6.4.1.2]	6376	6595	19523	2918	5470	3897	4149	8645	5968
K01962: acetyl-CoA carboxylase carboxyl transferase subunit alpha [EC:6.4.1.2]	6208	6406	19421	2745	5035	3632	4063	8606	5930
K01961: acetyl-CoA carboxylase, biotin carboxylase subunit [EC:6.4.1.2] or acetyl-CoA carboxylase, biotin carboxylase subunit [EC:6.4.1.2 6.3.4.14]	13075	14083	39561	5986	12055	9005	7108	14100	9845
K01960: pyruvate carboxylase subunit B [EC:6.4.1.1]	463	1024	14107	403	520	637	495	961	311
K01969: 3-methylcrotonyl-CoA carboxylase beta subunit [EC:6.4.1.4]	2041	2258	1485	1430	2704	2259	344	858	740
K01968: 3-methylcrotonyl-CoA carboxylase alpha subunit [EC:6.4.1.4]	1942	1925	1377	1396	2551	2205	263	628	692
K07749: formyl-CoA transferase [EC:2.8.3.16]	4754	7658	4434	1982	6203	3026	2261	4151	2110
K07748: sterol-4alpha-carboxylate 3-dehydrogenase (decarboxylating) [EC:1.1.1.170]	10	27	3	559	680	664	0	0	15
K07741: anti-repressor protein	7	4	3	0	8	24	52	2	0
K07740: regulator of sigma D	16	13	11	4	11	13	6	21	8
K07743: hypothetical protein	54	101	0	2	6	12	0	0	1
K07742: hypothetical protein	2154	3139	2433	1471	4462	2910	1850	2419	1123
K07745: hypothetical protein	0	0	0	0	0	0	0	0	0
K07744: hypothetical protein	0	0	0	0	0	0	0	0	0
K07746: hypothetical protein	1223	613	1102	809	1193	1039	1948	4027	2950
K01299: carboxypeptidase Taq [EC:3.4.17.19]	591	293	426	1006	1805	1808	878	1306	232
K01295: glutamate carboxypeptidase [EC:3.4.17.11]	3089	5044	3398	1944	5747	3341	3560	6856	4045
K01297: muramoyltetrapeptide carboxypeptidase [EC:3.4.17.13]	3203	1896	1850	1320	1261	1424	2178	3900	3991
K02922: large subunit ribosomal protein L37e	0	0	0	0	0	0	0	0	0
K05603: formimidoylglutamate deiminase [EC:3.5.3.13]	395	477	131	135	188	156	41	88	114
K02921: large subunit ribosomal protein L37Ae	0	0	0	0	0	0	0	0	0
K02926: large subunit ribosomal protein L4	6618	7240	19896	3400	6474	5176	4838	9055	6372
K05607: methylglutaconyl-CoA hydratase [EC:4.2.1.18]	0	0	0	0	0	0	0	0	0
K02924: large subunit ribosomal protein L39e	0	0	0	0	0	0	0	0	0
K05605: 3-hydroxyisobutyryl-CoA hydrolase [EC:3.1.2.4]	0	0	0	0	0	0	0	0	0
K02928: large subunit ribosomal protein L41e	0	0	0	0	0	0	0	0	0
K02929: large subunit ribosomal protein L44e	0	0	0	0	0	0	0	0	0
K00216: 2,3-dihydro-2,3-dihydroxybenzoate dehydrogenase [EC:1.3.1.28]	214	172	326	30	55	36	30	86	133
K00217: maleylacetate reductase [EC:1.3.1.32]	46	45	38	20	47	24	17	35	27
K00214: biliverdin reductase [EC:1.3.1.24]	0	0	0	0	0	0	0	0	0
K00215: dihydrodipicolinate reductase [EC:1.3.1.26]	6798	7284	33769	2923	5467	4220	4890	9244	6583
K00213: 7-dehydrocholesterol reductase [EC:1.3.1.21]	0	0	0	0	0	0	0	0	0
K00210: prephenate dehydrogenase [EC:1.3.1.12]	290	114	188	93	270	143	43	88	126
K00211: prephenate dehydrogenase (NADP+) [EC:1.3.1.13]	0	0	0	1	0	0	0	0	0
K00218: protochlorophyllide reductase [EC:1.3.1.33]	12	2	2	2	11	12	2	0	0
K00219: 2,4-dienoyl-CoA reductase (NADPH2) [EC:1.3.1.34]	1910	1680	1043	405	646	490	239	520	645
K01035: acetate CoA-transferase beta subunit [EC:2.8.3.8]	24	23	4	9	24	11	2	4	5
K01034: acetate CoA-transferase alpha subunit [EC:2.8.3.8]	86	288	50	34	130	104	116	23	27
K04517: prephenate dehydrogenase [EC:1.3.1.12]	6023	6642	19405	2990	5846	4579	4711	8821	6016
K01740: O-acetylhomoserine (thiol)-lyase [EC:2.5.1.49]	7289	7708	6811	3300	6654	5133	5701	9537	6302
K01031: 3-oxoadipate CoA-transferase, alpha subunit [EC:2.8.3.6]	416	571	216	123	174	163	127	322	140
K01746: formiminotetrahydrofolate cyclodeaminase [EC:4.3.1.4]	97	431	13	14	28	67	41	2	6
K01745: histidine ammonia-lyase [EC:4.3.1.3]	3758	3173	2315	2406	3332	3314	2457	4955	4177
K01744: aspartate ammonia-lyase [EC:4.3.1.1]	2420	2483	16299	856	1136	1182	1269	3019	1928
K01749: hydroxymethylbilane synthase [EC:2.5.1.61]	5193	6833	19055	3190	6240	4781	4234	9094	5524
K01039: glutaconate CoA-transferase, subunit A [EC:2.8.3.12]	206	250	120	73	225	118	102	160	59
K04518: prephenate dehydratase [EC:4.2.1.51]	3735	2974	3411	2200	4961	3522	2994	5639	4468
K09591: probable steroid reductase DET2 [EC:1.3.99.-]	0	0	0	0	0	0	0	0	0
K14129: aromatic prenyltransferase [EC:2.5.1.-]	0	0	0	0	0	0	0	0	0
K14128: F420-non-reducing hydrogenase subunit G [EC:1.12.99.-]	223	109	13980	317	440	481	210	642	259
K14121: energy-converting hydrogenase B subunit L	0	0	0	0	0	0	0	0	0
K14120: energy-converting hydrogenase B subunit K	0	0	0	0	0	0	0	0	0
K14123: energy-converting hydrogenase B subunit N	0	0	0	0	0	0	0	0	0
K14122: energy-converting hydrogenase B subunit M	0	0	0	0	0	0	0	0	0
K14125: energy-converting hydrogenase B subunit P	0	0	0	0	0	0	0	0	0
K14124: energy-converting hydrogenase B subunit O	0	0	0	0	0	0	0	0	0
K14127: F420-non-reducing hydrogenase iron-sulfur subunit D [EC:1.12.99.-]	228	122	13996	324	448	490	222	673	264
K14126: F420-non-reducing hydrogenase subunit A [EC:1.12.99.-]	237	154	13980	318	444	490	210	642	260
K03521: electron transfer flavoprotein beta subunit	7684	7810	20856	3890	7237	5734	4797	9124	6982
K03520: carbon-monoxide dehydrogenase large subunit [EC:1.2.99.2]	1656	2583	1805	485	2513	927	863	1693	834
K03523: putative biotin biosynthesis protein BioY	2696	3817	3424	1594	3713	2462	4019	7344	4084
K03522: electron transfer flavoprotein alpha subunit	7492	7481	20856	3887	7240	5741	4833	9119	6994
K03525: type III pantothenate kinase [EC:2.7.1.33]	6129	6868	32793	3249	5564	4483	4771	8942	6189
K03524: BirA family transcriptional regulator, biotin operon repressor / biotin-[acetyl-CoA-carboxylase] ligase [EC:6.3.4.15]	6854	7348	33903	3725	6941	5667	5090	9700	6645
K03527: 4-hydroxy-3-methylbut-2-enyl diphosphate reductase [EC:1.17.1.2]	6325	7282	19992	2372	5062	3515	4877	9179	5999
K03526: (E)-4-hydroxy-3-methylbut-2-enyl-diphosphate synthase [EC:1.17.7.1]	6199	7224	19758	2415	4911	3550	4789	9013	6100
K03529: chromosome segregation protein	5643	6982	19069	3295	6331	4961	4645	9038	5725
K03528: cell division protein ZipA	478	562	58	93	197	133	10	30	24
K06338: spore coat protein SA	0	0	0	0	0	0	0	0	0
K02217: ferritin [EC:1.16.3.1]	1623	842	1000	1074	1755	1928	367	45	921
K03299: gluconate:H+ symporter, GntP family	312	449	154	107	154	148	169	294	82
K03298: drug/metabolite transporter, DME family	586	884	184	151	232	207	36	77	141
K13472: sulfotransferase	0	0	0	0	1	0	0	0	0
K03293: amino acid transporter, AAT family	1193	1601	572	245	466	433	272	512	221
K03292: glycoside/pentoside/hexuronide:cation symporter, GPH family	527	267	539	1273	2600	2824	1531	698	238
K03291: MFS transporter, SET family, sugar efflux transporter	104	47	29	33	93	77	6	12	17
K03290: MFS transporter, SHS family, sialic acid transporter	1	1	1	1	2	10	0	0	0
K03297: small multidrug resistance protein, SMR family	868	1164	663	1157	2113	1932	389	320	286
K03296: hydrophobic/amphiphilic exporter-1 (mainly G- bacteria), HAE1 family	16928	16288	54170	6917	8749	8427	9508	20042	16079
K03295: cation efflux system protein, CDF family	5475	6073	18259	2175	4563	3040	3416	6928	5210
K03294: basic amino acid/polyamine antiporter, APA family	8740	4981	5731	4575	4183	4935	9980	20295	16856
K13009: O-antigen polymerase	204	46	13981	315	434	476	209	640	257
K12690: adhesin Hsf	0	0	0	0	0	0	0	0	0
K09743: hypothetical protein	0	0	0	0	0	0	0	0	0
K06022: molybdate-transporting ATPase [EC:3.6.3.29]	3	17	1	14	76	50	0	1	0
K07190: phosphorylase kinase alpha/beta subunit	9	1	0	3	6	12	2	0	0
K06021: phosphate-transporting ATPase [EC:3.6.3.27]	25	38	4	22	100	59	2	4	4
K07192: flotillin	1357	2346	1625	741	2094	1079	2625	5042	3203
K06020: sulfate-transporting ATPase [EC:3.6.3.25]	1125	2192	938	284	513	312	147	451	341
K06027: vesicle-fusing ATPase [EC:3.6.4.6]	99	80	108	277	788	825	12	20	36
K06026: None	0	0	0	0	0	0	0	0	0
K09744: hypothetical protein	22	4	24	22	14	17	251	532	24
K07991: archaeal preflagellin peptidase FlaK	0	0	0	0	0	0	0	0	0
K08749: solute carrier family 27 (fatty acid transporter), member 6	0	0	0	0	0	0	0	0	0
K09835: carotenoid isomerase [EC:5.-.-.-]	9	9	0	0	1	0	2	0	0
K09834: tocopherol cyclase	5	0	0	0	0	0	2	0	0
K10439: ribose transport system substrate-binding protein	3707	4078	4107	2828	6281	5110	5234	8481	4634
K06351: inhibitor of KinA	1	0	1	0	0	0	1	0	0
K09833: homogenitisate phytyltransferase	5	0	0	0	0	0	2	0	0
K10925: MSHA pilin protein MshB	1	0	0	0	0	0	0	0	0
K10924: MSHA pilin protein MshA	192	457	111	89	204	97	14	35	46
K10927: MSHA pilin protein MshD	109	109	61	36	44	23	6	18	20
K10926: MSHA pilin protein MshC	115	130	61	37	46	32	6	18	21
K10923: AraC family transcriptional regulator, TCP pilus virulence regulatory protein	0	0	0	0	0	0	0	0	0
K10922: transmembrane regulatory protein ToxS	0	0	0	0	0	0	0	0	0
K09629: protease, serine, 33	0	0	0	0	0	0	0	0	0
K10697: two-component system, OmpR family, response regulator RpaA	5	0	0	0	0	0	2	0	0
K00179: indolepyruvate ferredoxin oxidoreductase, alpha subunit [EC:1.2.7.8]	1227	1816	15583	864	979	1278	1214	2520	1507
K00172: pyruvate ferredoxin oxidoreductase, gamma subunit [EC:1.2.7.1]	910	761	29141	779	983	1194	1135	2916	1453
K00171: pyruvate ferredoxin oxidoreductase, delta subunit [EC:1.2.7.1]	278	371	14125	427	509	685	347	643	576
K00170: pyruvate ferredoxin oxidoreductase, beta subunit [EC:1.2.7.1]	1130	809	43122	1095	1420	1657	1314	3559	1714
K00177: 2-oxoglutarate ferredoxin oxidoreductase subunit gamma [EC:1.2.7.3]	1094	1848	15323	1337	2093	2453	1174	2394	1270
K00176: 2-oxoglutarate ferredoxin oxidoreductase subunit delta [EC:1.2.7.3]	1472	1827	15625	1999	2521	3143	2928	5903	3993
K00175: 2-oxoglutarate ferredoxin oxidoreductase subunit beta [EC:1.2.7.3]	3372	3304	17975	3220	4833	5291	3708	7688	5494
K00174: 2-oxoglutarate ferredoxin oxidoreductase subunit alpha [EC:1.2.7.3]	3365	3297	17950	3217	4828	5278	3676	7674	5492
K13478: type III effector protein PopP2	0	0	0	0	0	0	0	0	0
K14338: cytochrome P450 / NADPH-cytochrome P450 reductase [EC:1.14.14.1 1.6.2.4]	87	50	98	51	90	50	43	76	123
K14339: alpha-1,6-mannosyltransferase [EC:2.4.1.-]	11	6	2	4	18	5	17	26	1
K14335: alpha-1,6-mannosyltransferase [EC:2.4.1.-]	185	135	48	42	144	44	45	114	46
K14337: alpha-1,6-mannosyltransferase [EC:2.4.1.-]	6	7	3	7	14	10	10	18	1
K14330: fatty aldehyde-generating acyl-ACP reductase	5	0	0	0	0	0	2	0	0
K14331: fatty aldehyde decarbonylase	5	0	0	0	0	0	2	0	0
K14333: 2,3-dihydroxybenzoate decarboxylase [EC:4.1.1.46]	92	34	56	20	111	38	11	39	22
K08918: chlorophyll a/b binding light-harvesting protein PcbA	0	0	0	0	0	0	0	0	0
K13479: xanthine dehydrogenase FAD-binding subunit [EC:1.17.1.4]	7	10	5	3	20	29	127	1	0
K04078: chaperonin GroES	7270	7639	20385	4505	8563	6990	4903	9258	6643
K04079: molecular chaperone HtpG	4344	4224	3463	1990	3109	3025	1725	2594	2281
K04076: Lon-like ATP-dependent protease [EC:3.4.21.-]	6	18	1	3	3	26	64	0	0
K04077: chaperonin GroEL	7347	7681	20508	4584	8733	7131	4987	9299	6698
K04074: cell division initiation protein	454	745	14068	426	564	676	644	1272	324
K04075: tRNA(Ile)-lysidine synthase [EC:6.3.4.-]	6465	7147	19768	3189	6283	4923	4764	9006	6179
K04072: acetaldehyde dehydrogenase / alcohol dehydrogenase [EC:1.2.1.10 1.1.1.1]	628	876	1187	282	338	624	1396	1721	822
K04073: acetaldehyde dehydrogenase [EC:1.2.1.10]	749	1048	554	477	1226	1028	87	223	230
K04070: putative pyruvate formate lyase activating enzyme [EC:1.97.1.4]	520	567	14284	1448	2772	2960	793	740	380
K04071: 6-pyruvoyltetrahydropterin 2'-reductase [EC:1.1.1.220]	0	0	0	0	0	0	0	0	0
K14597: chlorobactene glucosyltransferase	88	64	122	820	1469	1472	18	24	54
K13318: dTDP-4-keto-6-deoxy-L-hexose 4-reductase	0	0	0	0	0	0	0	0	0
K08280: lipopolysaccharide O-acetyltransferase [EC:2.3.1.-]	12	20	1	1	4	8	0	0	0
K13641: IclR family transcriptional regulator, acetate operon repressor	422	462	396	490	1339	1144	144	234	159
K13640: MerR family transcriptional regulator, heat shock protein HspR	1860	2505	15905	1391	3131	2035	3055	6283	3730
K13643: Rrf2 family transcriptional regulator, iron-sulfur cluster assembly transcription factor	2092	3136	1664	757	1277	864	368	926	787
K13642: CRP/FNR family transcriptional regulator, transcriptional activator FtrB	79	71	109	67	212	125	48	101	86
K02027: multiple sugar transport system substrate-binding protein	8699	7361	11787	14444	30009	28989	18319	17576	6445
K02026: multiple sugar transport system permease protein	8816	7126	13239	19797	41095	41234	27482	18502	6930
K02025: multiple sugar transport system permease protein	8722	7079	12998	18950	39546	39918	28885	18378	6807
K02024: maltoporin	314	252	391	70	77	96	38	106	141
K02023: multiple sugar transport system ATP-binding protein	3617	3084	2839	2310	4468	3895	771	1066	1386
K02022: None	3729	3458	2315	1063	2032	1303	435	1022	1271
K02021: putative ABC transport system ATP-binding protein	291	180	189	60	220	100	22	60	57
K02020: molybdate transport system substrate-binding protein	6526	8355	19490	3566	6912	5253	4025	8595	5871
K02029: polar amino acid transport system permease protein	6707	7139	5818	4284	7906	7429	2669	4160	3177
K02028: polar amino acid transport system ATP-binding protein [EC:3.6.3.21]	3715	4701	3240	2099	3806	3587	2211	2869	1736
K03886: menaquinol-cytochrome c reductase iron-sulfur subunit [EC:1.10.2.-]	299	82	195	488	297	500	1738	3463	2570
K03887: menaquinol-cytochrome c reductase cytochrome b subunit or menaquinol-cytochrome c reductase cytochrome b subunit [EC:1.10.2.-]	204	46	13982	314	433	467	209	640	257
K03884: NADH-ubiquinone oxidoreductase chain 6 [EC:1.6.5.3] or NADH dehydrogenase I subunit 6 [EC:1.6.5.3]	0	0	0	0	0	0	0	0	0
K03885: NADH dehydrogenase [EC:1.6.99.3]	6344	6083	5295	3421	5861	4719	5570	11574	8552
K03881: NADH-ubiquinone oxidoreductase chain 4 [EC:1.6.5.3] or NADH dehydrogenase I subunit 4 [EC:1.6.5.3]	0	0	0	0	0	0	0	0	0
K03888: menaquinol-cytochrome c reductase cytochrome b/c subunit [EC:1.10.2.-] or menaquinol-cytochrome c reductase cytochrome b/c subunit	0	0	2	0	0	0	0	0	0
K03889: ubiquinol-cytochrome c reductase cytochrome c subunit	158	100	155	171	461	249	126	320	66
K12998: glucosyltransferase [EC:2.4.1.-]	0	0	0	0	0	0	0	0	0
K12999: glucosyltransferase [EC:2.4.1.-]	7	7	2	1	8	7	0	1	1
K12992: rhamnosyltransferase [EC:2.4.1.-]	18	19	37	6	14	32	81	80	18
K12993: alpha-1,2-rhamnosyltransferase [EC:2.4.1.-]	4	21	2	0	5	1	1	1	0
K12990: rhamnosyltransferase [EC:2.4.1.-]	756	803	386	81	87	126	294	91	166
K12991: rhamnosyltransferase [EC:2.4.1.-]	3	6	2	1	6	12	1	1	0
K12996: rhamnosyltransferase [EC:2.4.1.-]	7	9	3	2	12	12	6	2	1
K12997: rhamnosyltransferase [EC:2.4.1.-]	12	11	4	2	12	13	7	9	1
K12994: alpha-1,3-rhamnosyltransferase [EC:2.4.1.-]	19	32	18	8	37	12	7	14	5
K12995: rhamnosyltransferase [EC:2.4.1.-]	37	20	97	821	1461	1498	15	18	32
K08979: putative membrane protein	0	0	0	0	0	0	0	0	0
K08978: putative membrane protein	1754	818	1585	1525	2060	2410	2552	3706	3425
K03088: RNA polymerase sigma-70 factor, ECF subfamily	87647	55847	146371	41836	62663	54300	60428	110899	100284
K03089: RNA polymerase sigma-32 factor	3248	3940	2306	978	1957	1237	562	1395	1099
K03086: RNA polymerase primary sigma factor	11316	12468	25121	6996	13921	10457	9107	17392	12074
K03087: RNA polymerase nonessential primary-like sigma factor	836	1916	545	270	497	275	134	355	189
K08971: putative membrane protein	0	0	0	0	0	0	0	0	0
K08970: nickel/cobalt exporter	253	159	245	136	324	217	46	110	84
K03082: hexulose-6-phosphate isomerase [EC:5.-.-.-]	356	140	220	478	288	508	1759	3507	2560
K03080: L-ribulose-5-phosphate 4-epimerase [EC:5.1.3.4]	1	1	2	1	3	11	0	0	0
K08974: putative membrane protein	526	147	173	992	1604	1794	915	240	284
K13868: solute carrier family 7 (L-type amino acid transporter), member 9	0	0	0	0	0	0	0	0	0
K00918: ADP-specific phosphofructokinase [EC:2.7.1.146] or ADP-dependent phosphofructokinase/glucokinase [EC:2.7.1.146 2.7.1.147]	25	8	8	1	2	8	39	1	13
K01553: myosin ATPase [EC:3.6.4.1]	0	0	0	0	0	0	0	0	0
K12214: intracellular multiplication protein IcmL	31	12	39	4	7	6	2	6	4
K11646: dehydroquinate synthase II [EC:1.4.1.-]	17	79	15	4	26	12	12	11	2
K11645: 2-amino-3,7-dideoxy-D-threo-hept-6-ulosonic acid synthase [EC:4.1.2.-]	0	0	0	0	0	0	0	0	0
K11641: two-component system, LytT family, response regulator NatR	0	0	0	0	0	0	0	0	0
K11640: two-component system, LytT family, sensor histidine kinase NatK [EC:2.7.13.3]	0	0	0	0	0	0	0	0	0
K12736: peptidylprolyl isomerase domain and WD repeat-containing protein 1 [EC:5.2.1.8]	0	0	0	0	0	0	0	0	0
K12733: peptidyl-prolyl cis-trans isomerase-like 1 [EC:5.2.1.8]	33	32	16	0	4	1	4	6	12
K07507: putative Mg2+ transporter-C (MgtC) family protein	4616	4557	4634	1643	3662	2443	3892	7721	5234
K07506: AraC family transcriptional regulator	1281	1270	1078	1014	979	1079	1928	3900	3075
K07505: hypothetical protein	215	147	64	19	29	22	4	12	50
K07504: hypothetical protein	68	38	98	287	797	842	12	25	36
K07503: hypothetical protein	34	29	103	63	192	101	367	828	51
K07502: hypothetical protein	1687	2742	15476	1341	3657	2509	1189	1953	904
K07501: hypothetical protein	1829	1614	1173	393	566	369	106	300	974
K07500: hypothetical protein	0	0	0	0	0	0	0	0	0
K07509: acetyl-CoA acyltransferase [EC:2.3.1.16]	0	0	0	0	0	0	0	0	0
K07508: acetyl-CoA acyltransferase 2 [EC:2.3.1.16]	13	0	2	19	12	8	2	6	15
K11422: histone-lysine N-methyltransferase SETD1 [EC:2.1.1.43]	0	0	0	0	0	0	0	0	0
K08698: carbon dioxide concentrating mechanism protein CcmM	5	0	0	0	0	0	2	0	0
K10773: endonuclease III [EC:4.2.99.18]	6801	7299	20074	3712	7293	6026	5071	9389	6490
K10774: tyrosine ammonia-lyase [EC:4.3.1.23]	0	0	0	0	0	0	0	0	0
K14286: alanine-glyoxylate aminotransferase 2-like [EC:2.6.1.-]	28	16	15	6	4	6	1	2	6
K10778: AraC family transcriptional regulator, regulatory protein of adaptative response / methylated-DNA-[protein]-cysteine methyltransferase [EC:2.1.1.63]	2896	2311	2189	1071	1427	1184	1973	4164	3876
K14287: methionine aminotransferase [EC:2.6.1.-]	2640	1772	1599	488	487	439	86	221	1192
K00140: malonate-semialdehyde dehydrogenase (acetylating) / methylmalonate-semialdehyde dehydrogenase [EC:1.2.1.18 1.2.1.27] or methylmalonate-semialdehyde dehydrogenase [EC:1.2.1.27]	5769	5437	3976	3388	5406	4529	2934	6272	5055
K05501: TetR/AcrR family transcriptional regulator	848	1763	632	229	346	238	138	423	298
K01903: succinyl-CoA synthetase beta subunit [EC:6.2.1.5]	6515	6844	6210	3053	6095	4418	3857	8545	6260
K01902: succinyl-CoA synthetase alpha subunit [EC:6.2.1.5]	6517	6894	6210	3054	6093	4415	3857	8545	6260
K01905: acetyl-CoA synthetase (ADP-forming) [EC:6.2.1.13]	61	27	33	16	24	19	29	44	30
K01904: 4-coumarate--CoA ligase [EC:6.2.1.12]	12	8	48	4	30	12	71	200	26
K01907: acetoacetyl-CoA synthetase [EC:6.2.1.16]	1561	1317	1079	631	1149	754	284	642	683
K01906: 6-carboxyhexanoate--CoA ligase [EC:6.2.1.14]	336	418	14035	409	558	552	262	769	300
K01909: long-chain-fatty-acid--[acyl-carrier-protein] ligase [EC:6.2.1.20]	2	4	0	1	2	0	8	14	0
K01908: propionyl-CoA synthetase [EC:6.2.1.17]	2032	2484	1249	621	1300	771	250	597	622
K14534: 4-hydroxybutyryl-CoA dehydratase / vinylacetyl-CoA-Delta-isomerase [EC:4.2.1.120 5.3.3.3]	69	116	47	42	82	119	317	74	48
K00147: glutamate-5-semialdehyde dehydrogenase [EC:1.2.1.41]	5472	4871	18467	3181	4719	4591	4125	7739	5742
K07767: microtubule-severing ATPase [EC:3.6.4.3]	0	0	0	0	0	0	0	0	0
K07769: two-component system, OmpR family, sensor histidine kinase NblS [EC:2.7.13.3]	5	0	0	0	0	0	2	0	0
K07768: two-component system, OmpR family, sensor histidine kinase SenX3 [EC:2.7.13.3]	162	108	157	175	466	259	128	322	72
K06203: CysZ protein	712	321	304	305	403	322	228	561	294
K06202: CyaY protein	1302	2244	1049	722	635	726	1880	3930	2882
K09921: hypothetical protein	2035	3235	1180	524	877	577	283	743	508
K09920: hypothetical protein	498	555	36	121	199	142	11	26	24
K09927: hypothetical protein	537	349	371	242	419	371	525	621	224
K09024: putative flavin reductase RutF [EC:1.5.1.-]	158	90	144	44	132	86	21	55	73
K09022: UPF0076 protein YjgF	5	2	8	4	7	31	29	9	0
K09023: protein RutD	33	19	16	10	28	24	12	24	6
K09020: putative isochorismatase family protein RutB [EC:3.-.-.-]	138	91	42	34	105	51	118	247	36
K09021: UPF0076 protein RutC	33	19	15	21	36	28	9	24	18
K02908: large subunit ribosomal protein L30e	0	0	0	0	0	0	0	0	0
K02909: large subunit ribosomal protein L31	6629	7246	19901	3406	6484	5196	4837	9058	6373
K08218: MFS transporter, PAT family, beta-lactamase induction signal transducer AmpG	2791	3656	15627	1165	1751	1530	781	1654	1129
K08219: MFS transporter, UMF2 family, putative MFS family transporter protein	1	1	2	1	3	11	0	0	0
K02904: large subunit ribosomal protein L29	6587	7229	19891	3376	6415	5130	4830	9051	6369
K02906: large subunit ribosomal protein L3	6616	7234	19896	3400	6473	5177	4838	9055	6372
K02907: large subunit ribosomal protein L30	6297	7155	5843	3066	6013	4656	4578	8400	6090
K02902: large subunit ribosomal protein L28	6625	7239	19916	3407	6479	5152	5052	9588	6381
K00230: protoporphyrinogen oxidase [EC:1.3.3.4]	59	46	110	560	698	682	508	1067	60
K00231: protoporphyrinogen oxidase [EC:1.3.3.4]	1931	2599	15919	2166	4536	3438	3056	6328	3689
K00232: acyl-CoA oxidase [EC:1.3.3.6]	426	46	75	151	175	149	120	303	192
K08976: putative membrane protein	2627	2263	2344	862	2160	1115	2654	5281	3977
K00234: succinate dehydrogenase (ubiquinone) flavoprotein subunit [EC:1.3.5.1]	0	0	0	0	0	0	0	0	0
K00239: succinate dehydrogenase flavoprotein subunit [EC:1.3.99.1]	6551	6781	19877	3438	6561	5048	4354	9119	6382
K06209: chorismate mutase [EC:5.4.99.5]	34	48	51	18	41	178	585	14	5
K09928: hypothetical protein	1440	1625	1295	401	875	526	237	528	497
K01015: alcohol sulfotransferase [EC:2.8.2.2]	1	0	0	1	1	0	0	0	1
K01014: aryl sulfotransferase [EC:2.8.2.1]	79	49	11	53	102	68	81	170	42
K01012: biotin synthetase [EC:2.8.1.6]	5533	5406	32090	2297	3374	3251	2323	4173	3419
K01011: thiosulfate/3-mercaptopyruvate sulfurtransferase [EC:2.8.1.1 2.8.1.2] or 3-mercaptopyruvate sulfurtransferase [EC:2.8.1.2]	13636	17124	26028	8221	18062	12794	6956	15228	9555
K01010: thiosulfate sulfurtransferase [EC:2.8.1.1]	0	0	0	0	2	4	0	0	0
K08920: chlorophyll a/b binding light-harvesting protein PcbC	0	0	0	0	0	0	0	0	0
K14103: energy-converting hydrogenase A subunit L	0	0	0	0	0	0	0	0	0
K14102: energy-converting hydrogenase A subunit K	0	0	0	0	0	0	0	0	0
K14101: energy-converting hydrogenase A subunit J	0	0	0	0	0	0	0	0	0
K14100: energy-converting hydrogenase A subunit I	0	0	0	0	0	0	0	0	0
K14105: energy-converting hydrogenase A subunit N	0	0	0	0	0	0	0	0	0
K14104: energy-converting hydrogenase A subunit M	0	0	0	0	0	0	0	0	0
K14109: energy-converting hydrogenase A subunit R	0	1	0	0	0	0	0	0	0
K14108: energy-converting hydrogenase A subunit Q	0	0	0	0	0	0	0	0	0
K06401: stage IV sporulation protein FA	0	0	1	0	0	0	0	0	0
K00893: deoxycitidine kinase [EC:2.7.1.74]	0	0	0	0	0	0	0	0	0
K13402: monofunctional C1-tetrahydrofolate synthase, mitochondrial [EC:6.3.4.3]	0	0	0	0	0	0	0	0	0
K12858: ATP-dependent RNA helicase DDX23/PRP28 [EC:3.6.4.13] or ATP-dependent RNA helicase DDX23/PRP28 [EC:3.6.1.-]	0	0	0	0	0	0	0	0	0
K03503: DNA polymerase V [EC:3.4.21.-]	1307	1715	627	366	491	486	300	431	565
K03502: DNA polymerase V	1013	1625	360	317	384	567	812	363	346
K03501: glucose inhibited division protein B [EC:2.1.-.-] or ribosomal RNA small subunit methyltransferase G [EC:2.1.1.170]	6385	7075	19569	3383	6437	5159	4792	8971	6247
K03500: ribosomal RNA small subunit methyltransferase B [EC:2.1.1.-]	7527	7944	20187	2973	4404	3788	4343	8731	6512
K08924: chlorophyll a/b binding light-harvesting protein PcbG	0	0	0	0	0	0	0	0	0
K02278: prepilin peptidase CpaA [EC:3.4.23.43]	1272	1112	959	468	1076	669	338	644	510
K02279: pilus assembly protein CpaB	2741	3504	2691	2266	5346	4063	2992	5540	3715
K12977: lipid A 1-phosphatase [EC:3.1.3.-]	0	0	0	0	0	1	4	0	0
K02276: cytochrome c oxidase subunit III [EC:1.9.3.1]	6481	4774	3867	3720	4786	4556	4168	8627	7847
K02277: cytochrome c oxidase subunit IV [EC:1.9.3.1]	48	102	1	3	3	10	1	1	0
K02274: cytochrome c oxidase subunit I [EC:1.9.3.1]	9165	11237	8367	4589	11154	7184	6788	13695	9549
K02275: cytochrome c oxidase subunit II [EC:1.9.3.1]	7805	9228	7925	4151	9120	6393	6580	13959	9333
K13450: phosphothreonine lyase [EC:4.2.3.-]	0	0	0	0	0	0	0	0	0
K13451: type III effector protein AvrPto1	0	0	0	0	0	0	0	0	0
K13452: effector protein HopAB [EC:6.3.2.-]	0	0	0	0	0	0	0	0	0
K13454: type III effector protein AvrRpm1	0	0	0	0	0	0	0	0	0
K13455: avirulence protein	0	0	0	0	0	0	0	0	0
K12509: pilus assembly protein RcpB	0	0	0	0	0	0	0	0	0
K12508: feruloyl-CoA synthase [EC:6.2.1.34]	780	994	487	220	320	218	162	358	230
K12507: acyl-CoA synthetase [EC:6.2.1.-]	132	53	90	3	2	1	7	24	0
K12506: 2-C-methyl-D-erythritol 4-phosphate cytidylyltransferase / 2-C-methyl-D-erythritol 2,4-cyclodiphosphate synthase [EC:2.7.7.60 4.6.1.12]	2328	2106	15974	1118	2589	1817	994	2312	1251
K12500: thioesterase III [EC:3.1.2.-]	42	34	20	2	9	15	4	7	12
K12503: short-chain Z-isoprenyl diphosphate synthase [EC:2.5.1.68] or short-chain Z-isoprenyl diphosphate synthetase [EC:2.5.1.68]	165	111	177	175	465	253	373	846	75
K05926: None	0	0	0	0	0	0	0	0	0
K09728: hypothetical protein	0	0	0	0	0	0	0	0	0
K14587: protein sgcE [EC:5.1.3.-]	0	0	0	0	0	0	8	0	0
K06597: chemosensory pili system protein ChpB (putative protein-glutamate methylesterase)	419	532	11	23	27	25	3	11	14
K06596: chemosensory pili system protein ChpA (sensor histidine kinase/response regulator)	2025	3167	15001	720	1049	877	376	1119	635
K06595: heam-based aerotactic trancducer	0	0	2	0	0	0	0	0	0
K06599: AraC family transcriptional regulator, chemosensory pili system protein ChpD	0	0	0	0	0	0	0	0	0
K06598: chemosensory pili system protein ChpC	648	944	96	129	245	138	17	32	38
[truncated: 4,910 more rows]
